# Supplementary material for: DNA methylomes and transcriptomes analysis reveal implication of host DNA methylation machinery in BmNPV proliferation in Bombyx mori
Source: BMC Genomics. 2019 Oct 15;20:736. doi: 10.1186/s12864-019-6146-7 (PMC6792228; doi:10.1186/s12864-019-6146-7)
Supplement: Supplementary file 1 — Additional file 1: Table S1. Summary of the sequenced reads. Table S2. Differentially expressed genes of silkworm midguts upon BmNPV infection. Table S3. Differential DNA methylation regions of silkworm midguts upon BmNPV infection. Table S4. Sequences of primers for qRT-PCR and BS-PCR. [file 12864_2019_6146_MOESM1_ESM.xlsx]

## Sheet: Table S1
Table S1 summary of the sequenced reads
Sample name	Raw reads	Clean reads	mapping rate (%)
T1	51037448	49825892	87.58
T2	57033532	55610894	88.65
T3	59091920	57972880	90.04
C1	53236684	52101356	94.08
C2	43947974	43061168	93.37
C3	51822672	50889278	94.14

## Sheet: Table S2
Table S2 differentially expressed genes of silkworm midguts upon BmNPV infection
Gene Id	Readcount_T	Readcount_C	log2FoldChange	Fold changes	Adjust P-value	Interpro Description
BGIBMGA013570	9936.95	50.5047	7.6202	196.747	6.72e-47	Insect allergen-related
BGIBMGA000981	3127.53	30.8927	6.6616	101.238	5.37e-45	Zinc finger, RING/FYVE/PHD-type||DDE superfamily endonuclease domain||Immunoglobulin-like domain||Immunoglobulin-like fold||Immunoglobulin subtype||Zinc finger, FYVE/PHD-type
BGIBMGA014448	654.372	7.25665	6.4947	90.1778	1.07e-76	Fatty acid transport protein 4
BGIBMGA014057	2512.71	34.6006	6.1823	72.6203	4.38e-119	AMP-dependent synthetase/ligase||AMP-binding, conserved site
BGIBMGA010815	18.5201	0.373077	5.6335	49.6424	0.022141	Winged helix-turn-helix DNA-binding domain||DNA binding HTH domain, Psq-type||Homeobox domain-like
BGIBMGA007888	121.985	2.54677	5.5819	47.8982	0.00035665	Zinc finger, NHR/GATA-type||Nuclear hormone receptor||Nuclear hormone receptor, ligand-binding domain||Zinc finger, nuclear hormone receptor-type
BGIBMGA014056	524.773	14.9748	5.1311	35.0441	3.78e-56	-//-
Novel01085	424.823	12.7755	5.0554	33.2527	2.07e-32	-//-
ENSRNA022711345	27.1805	0.823477	5.0447	33.007	3.24e-05	-//-
BGIBMGA002689	11.7085	0.373323	4.971	31.3632	0.023174	-//-
BGIBMGA001857	96.5197	3.21634	4.9073	30.0085	3.55e-16	Chitin binding domain
Novel00539	48.5297	1.80062	4.7523	26.9516	9.46e-09	PREDICTED: RNA-directed DNA polymerase from mobile element jockey-like, partial [Bombyx mori]
Novel00782	163.566	6.07117	4.7518	26.9423	1.11e-08	Transposable element Tcb2 transposase, partial [Camponotus floridanus]
BGIBMGA004357	18.8802	0.7464	4.6608	25.2953	0.0019819	-//-
BGIBMGA013191	163.187	6.88382	4.5672	23.7063	2.31e-11	EF-Hand 1, calcium-binding site||EF-hand domain||EF-hand domain pair
BGIBMGA007481	10.1787	0.450154	4.499	22.6117	0.044485	PTB/PI domain||PH domain-like
Novel00286	371.038	16.5855	4.4836	22.3717	2.1e-36	PREDICTED: piggyBac transposable element-derived protein 4-like isoform X1 [Bombyx mori]>gi|827555770|ref|XP_012549313.1| PREDICTED: piggyBac transposable element-derived protein 4-like isoform X2 [Bombyx mori]
BGIBMGA011094	51.0189	2.31554	4.4616	22.0331	0.0042995	Insect cuticle protein
BGIBMGA003368	135.19	6.79443	4.3145	19.8973	0.020797	Alpha/Beta hydrolase fold||Lipase/vitellogenin||Triacylglycerol lipase family
Novel00167	14.7785	0.7464	4.3074	19.7996	0.012151	PREDICTED: paired mesoderm homeobox protein 2A-like [Bombyx mori]
BGIBMGA011193	46.3517	2.61154	4.1497	17.7494	0.00014569	Kinesin-like protein Kif23, Arf6-interacting domain||P-loop containing nucleoside triphosphate hydrolase||Kinesin motor domain, conserved site||Kinesin motor domain||Kinesin-like protein KIF23
BGIBMGA005355	26.8558	1.56988	4.0965	17.1068	0.00024904	-//-
BGIBMGA013833	72.1797	4.25825	4.0833	16.951	2.3e-10	UDP-glucuronosyl/UDP-glucosyltransferase||UDP-glycosyltransferase family, conserved site
BGIBMGA013039	510.295	30.1616	4.0805	16.9182	1.9e-05	Immunoglobulin E-set||MD-2-related lipid-recognition domain
Novel00990	61.0196	3.73077	4.0317	16.3555	1.11e-08	-//-
Novel00500	40.9699	2.62385	3.9648	15.6143	2.26e-06	PREDICTED: uncharacterized protein LOC101742173 isoform X1 [Bombyx mori]
BGIBMGA006244	48.8696	3.29317	3.8914	14.8398	3.6e-07	Leucine-rich repeat domain, L domain-like||Leucine-rich repeat, typical subtype||Leucine-rich repeat||Toll/interleukin-1 receptor homology (TIR) domain
BGIBMGA013687	239.971	17.3674	3.7884	13.8173	3.61e-25	Basic-leucine zipper domain
Novel00909	689.411	51.1886	3.7515	13.4683	1e-14	PREDICTED: RNA-directed DNA polymerase from mobile element jockey-like isoform X1 [Plutella xylostella]
BGIBMGA003920	7851.45	673.965	3.5422	11.6495	6.29e-05	Triacylglycerol lipase family||Lipase/vitellogenin||Alpha/Beta hydrolase fold
BGIBMGA007331	508.678	47.0914	3.4332	10.8018	6.64e-33	Replication factor Mcm10, C-terminal||Zinc finger, Mcm10/DnaG-type
BGIBMGA003683	618.106	59.8016	3.3696	10.336	6.71e-35	Cytochrome P450, E-class, group I||Cytochrome P450
Novel00367	73.3577	7.17883	3.3531	10.2184	1.66e-08	PREDICTED: uncharacterized protein LOC101744812 [Bombyx mori]
BGIBMGA010759	292.684	29.3194	3.3194	9.98249	1.06e-23	-//-
BGIBMGA003917	158.613	16.161	3.2949	9.8144	0.00010148	Lipase/vitellogenin||Triacylglycerol lipase family||Alpha/Beta hydrolase fold
BGIBMGA008830	35.6203	3.73101	3.2551	9.54735	0.00027069	Serpin family||Serpin domain
BGIBMGA001137	1114.63	119.209	3.225	9.35022	5.28e-40	Thymidylate synthase||Thymidylate synthase, active site||Thymidylate synthase/dCMP hydroxymethylase domain
BGIBMGA006337	98.9435	10.6168	3.2203	9.31981	1.44e-07	-//-
BGIBMGA004268	120.36	13.3032	3.1775	9.04738	8.47e-12	Zinc finger C2H2-type||N-acetyltransferase ESCO, zinc-finger||N-acetyltransferase ESCO, acetyl-transferase domain
BGIBMGA010364	650.536	72.1193	3.1732	9.02045	2.1e-32	Zinc finger, RING/FYVE/PHD-type||Zinc finger, RING-type
BGIBMGA011861	273.409	30.3539	3.1711	9.00733	4.77e-21	Condensin complex subunit 2/barren
BGIBMGA011410	167.658	19.1426	3.1307	8.7586	6.96e-13	PIN domain-like||PIN domain
Novel01155	39.7937	4.5668	3.1233	8.71379	8.63e-05	PREDICTED: uncharacterized protein LOC101742442 [Bombyx mori]
BGIBMGA008405	890.324	102.582	3.1176	8.67943	6.01e-35	Immunoglobulin E-set||ML domain, Npc2 like||MD-2-related lipid-recognition domain
BGIBMGA010495	1868.53	216.684	3.1082	8.62306	1.51e-42	WD40 repeat, conserved site||WD40 repeat||WD40/YVTN repeat-like-containing domain||WD40-repeat-containing domain
BGIBMGA002778	92.2353	10.8985	3.0812	8.46318	2.59e-07	DNA recombination and repair protein RecA-like, ATP-binding domain||P-loop containing nucleoside triphosphate hydrolase||DNA recombination and repair protein Rad51-like, C-terminal
Novel00209	25.3441	2.99742	3.0799	8.45556	0.0028827	-//-
Novel01004	716.442	84.8514	3.0778	8.44326	2.81e-33	-//-
BGIBMGA011897	487.548	57.9847	3.0718	8.40822	4.41e-28	PCNA-associated factor
Novel00002	16.2139	1.94295	3.0609	8.34493	0.034784	-//-
BGIBMGA006338	445.267	53.9348	3.0454	8.25575	2.02e-17	-//-
BGIBMGA003396	1168.16	142.429	3.0359	8.20157	4.24e-37	Ribonuclease H-like domain||DNA polymerase alpha catalytic subunit, N-terminal domain||DNA polymerase, palm domain||DNA polymerase alpha catalytic subunit||Zinc finger, DNA-directed DNA polymerase, family B, alpha||DNA-directed DNA polymerase, family B, conserved site||DNA-directed DNA polymerase, family B, exonuclease domain||DNA-directed DNA polymerase, family B, multifunctional domain||DNA-dir…
BGIBMGA013534	838.642	102.367	3.0343	8.19248	2.64e-11	Peptidase S28||Alpha/Beta hydrolase fold
BGIBMGA011289	27.0188	3.35941	3.0077	8.04281	0.0041079	Kinesin-like protein KIF23||P-loop containing nucleoside triphosphate hydrolase||Kinesin motor domain, conserved site||Kinesin motor domain
BGIBMGA004825	3293.19	411.7	2.9998	7.99889	1.39e-43	DNA-directed DNA polymerase, family B, multifunctional domain||DNA-directed DNA polymerase, family B||DNA polymerase epsilon, catalytic subunit A, C-terminal||DNA polymerase, palm domain||DNA polymerase epsilon catalytic subunit||DNA-directed DNA polymerase, family B, exonuclease domain||Ribonuclease H-like domain
BGIBMGA013510	8382.24	1049.59	2.9975	7.98615	7.43e-47	Ferritin-like superfamily||Ribonucleotide reductase small subunit, acitve site||Ribonucleotide reductase small subunit||Ribonucleotide reductase small subunit family
Novel01077	49.4812	6.20268	2.9959	7.9773	2.91e-05	PREDICTED: THAP domain-containing protein 1-like [Bombyx mori]
BGIBMGA006916	568.817	71.4664	2.9926	7.95907	4.22e-29	Cytochrome P450, E-class, group I||Cytochrome P450||Cytochrome P450, conserved site
BGIBMGA010621	3554.26	452.624	2.9732	7.85276	6.32e-44	Ribonucleotide reductase large subunit, C-terminal||Ribonucleotide reductase, class I , alpha subunit||Ribonucleotide reductase R1 subunit, N-terminal||Ribonucleotide reductase large subunit, N-terminal||ATP-cone domain
BGIBMGA010186	592	76.3455	2.955	7.75432	2.35e-28	-//-
Novel00077	100.797	13.0077	2.954	7.74895	2.24e-09	cytochrome P450 [Bombyx mori]
BGIBMGA003010	479.497	62.4001	2.9419	7.68423	2.61e-25	DNA polymerase III, clamp loader complex, gamma/delta/delta subunit, C-terminal||MgsA AAA+ ATPase C-terminal||AAA C-terminal domain
BGIBMGA010906	3773.3	501.245	2.9122	7.52765	1.51e-42	Proliferating cell nuclear antigen, PCNA, C-terminal||Proliferating cell nuclear antigen, PCNA||Proliferating cell nuclear antigen, PCNA, conserved site||Proliferating cell nuclear antigen, PCNA, N-terminal
BGIBMGA006939	694.728	93.1108	2.8994	7.46116	1.57e-29	DNA-directed DNA polymerase, family B, conserved site||Ribonuclease H-like domain||DNA-directed DNA polymerase, family B, multifunctional domain||DNA-directed DNA polymerase, family B||DNA-directed DNA polymerase, family B, exonuclease domain||C4-type zinc-finger of DNA polymerase delta||DNA polymerase, palm domain
BGIBMGA002910	445.836	59.9843	2.8939	7.43277	4.04e-05	SLC26A/SulP transporter||SLC26A/SulP transporter domain||STAS domain
BGIBMGA013741	653.167	88.3719	2.8858	7.39116	0.00032519	CABIT domain
BGIBMGA012984	365.552	49.9056	2.8728	7.32485	4.21e-22	Histone deacetylase superfamily||Histone deacetylase domain
BGIBMGA011252	171.187	23.4807	2.866	7.29041	0.00049345	Ankyrin repeat||SOCS box domain||Ankyrin repeat-containing domain
BGIBMGA010154	1362.45	187.481	2.8614	7.2672	6.88e-35	Deoxyuridine triphosphate nucleotidohydrolase||dUTPase, trimeric||dUTPase-like
Novel01069	309.636	44.5035	2.7986	6.95765	3.57e-19	PREDICTED: uncharacterized protein LOC101735478 [Bombyx mori]
BGIBMGA002437	92.9617	13.5586	2.7774	6.85616	1.33e-08	-//-
BGIBMGA008443	382.367	56.4545	2.7598	6.77302	1.2e-20	Tethering factor for nuclear proteasome Cut8/Sts1
BGIBMGA000445	411.82	61.4899	2.7436	6.69739	1.01e-21	Winged helix-turn-helix DNA-binding domain||Fork head domain conserved site 2||Fork head domain
BGIBMGA002870	517.945	78.0659	2.73	6.63456	9.39e-24	P-loop containing nucleoside triphosphate hydrolase||Helicase superfamily 1/2, ATP-binding domain, DinG/Rad3-type||Helicase superfamily 1/2, ATP-binding domain||DNA helicase (DNA repair), Rad3 type||DEAD2||ATP-dependent helicase, C-terminal||Regulator of telomere elongation helicase 1||Helicase-like, DEXD box c2 type
BGIBMGA002754	483.767	73.4988	2.7185	6.58188	7.18e-23	AAA+ ATPase domain||ATPase, AAA-type, core||P-loop containing nucleoside triphosphate hydrolase
BGIBMGA004621	79.0914	12.0532	2.7141	6.56184	3.21e-07	Acyltransferase 3
BGIBMGA011772	365.522	56.6229	2.6905	6.45537	7.8e-20	-//-
BGIBMGA006195	341.312	52.9161	2.6893	6.45	9.65e-19	Winged helix-turn-helix DNA-binding domain||AAA+ ATPase domain||Cell division protein Cdc6/18||P-loop containing nucleoside triphosphate hydrolase||Cdc6, C-terminal
BGIBMGA001457	980.636	154.074	2.6701	6.36473	1.29e-28	Chromatin assembly factor 1 subunit A
BGIBMGA012290	79.6652	12.559	2.6652	6.34315	8.16e-07	Ribonuclease H domain||Ribonuclease H-like domain
BGIBMGA009023	65.0332	10.3063	2.6577	6.31026	1.4e-05	-//-
BGIBMGA014582	411.661	65.9036	2.643	6.24629	6.81e-19	Histone-fold||Histone H2A/H2B/H3||Histone H2A||Histone H2A, C-terminal domain
BGIBMGA007967	282.151	45.2117	2.6417	6.24067	2.66e-16	Dual specificity phosphatase||Tyrosine specific protein phosphatases domain||Protein-tyrosine phosphatase, active site||Dual specificity protein phosphatase domain||Protein-tyrosine phosphatase-like||Dual specificity phosphatase, catalytic domain||Dual specificity protein phosphatase 12
BGIBMGA003094	101.695	16.6074	2.6144	6.12368	3.19e-08	SKP1/BTB/POZ domain||BTB/POZ domain
BGIBMGA004698	360.55	59.0678	2.6098	6.10419	1.39e-18	-//-
BGIBMGA011461	383.391	63.0849	2.6034	6.07717	6.21e-19	AAA+ ATPase domain||Replication factor C, C-terminal||DNA polymerase III, clamp loader complex, gamma/delta/delta subunit, C-terminal||P-loop containing nucleoside triphosphate hydrolase
BGIBMGA000863	79.0518	13.0838	2.595	6.04189	1.53e-06	-//-
BGIBMGA012103	202.205	33.4818	2.5944	6.03938	7.33e-13	Exonuclease 1||5'-3' exonuclease, C-terminal domain||Helix-hairpin-helix motif, class 2||PIN domain-like||XPG conserved site||XPG/Rad2 endonuclease||XPG N-terminal||XPG-I domain
BGIBMGA005093	132.573	22.3494	2.5685	5.93192	1.65e-09	-//-
BGIBMGA005876	712.037	120.954	2.5575	5.88687	7.56e-24	NIDO domain||Growth factor receptor cysteine-rich domain||Green fluorescent protein||LDLR class B repeat||G2 nidogen/fibulin G2F||EGF-like, conserved site||EGF-like domain||EGF-like calcium-binding, conserved site||EGF domain||Six-bladed beta-propeller, TolB-like||EGF-like calcium-binding domain||EGF-type aspartate/asparagine hydroxylation site
BGIBMGA005153	262.647	44.9312	2.5473	5.84539	6.78e-15	Acyl-CoA N-acyltransferase||GNAT domain
Novel00328	179.434	30.7211	2.5462	5.84094	3.24e-08	PREDICTED: broad-complex core protein isoforms 1/2/3/4/5 [Bombyx mori]
BGIBMGA006545	33.2073	5.75105	2.5296	5.77412	0.0043149	P-loop containing nucleoside triphosphate hydrolase||Kinesin motor domain
BGIBMGA001789	1192.68	209.739	2.5075	5.68634	6.26e-27	Zinc finger, RING/FYVE/PHD-type||Extended PHD (ePHD) domain||Zinc finger, PHD-type||Zinc finger, RING-CH-type||Zinc finger, FYVE/PHD-type
Novel00383	34.2836	6.12486	2.4848	5.59757	0.0042255	olfactory receptor [Bombyx mori]
BGIBMGA008849	25.5918	4.64388	2.4623	5.51095	0.012318	GPCR family 3, C-terminal
BGIBMGA000409	21.0479	3.82089	2.4617	5.50865	0.028186	Aurora borealis protein
BGIBMGA000862	130.432	24.2034	2.43	5.38893	1.67e-08	Centromere-associated protein E||Kinesin motor domain, conserved site||Kinesin motor domain||P-loop containing nucleoside triphosphate hydrolase
BGIBMGA009708	592.27	110.138	2.4269	5.37737	9.73e-21	Origin recognition complex subunit 4||Origin recognition complex subunit 4, C-terminal||P-loop containing nucleoside triphosphate hydrolase
BGIBMGA012558	891.805	169.077	2.3991	5.27474	3.59e-23	Timeless C-terminal||Timeless protein
BGIBMGA000799	53.2173	10.1644	2.3884	5.23576	0.00031033	-//-
BGIBMGA006763	782.556	149.915	2.384	5.21982	7.29e-22	Armadillo-type fold||Telomere-associated protein Rif1
Novel00401	45.6328	8.74895	2.3829	5.21584	0.00084482	PREDICTED: DNA repair protein RAD51 homolog 3-like [Bombyx mori]
BGIBMGA005151	667.052	129.017	2.3702	5.17013	1.27e-20	P-loop containing nucleoside triphosphate hydrolase||Mini-chromosome maintenance protein||Mini-chromosome maintenance, conserved site||DNA replication licensing factor Mcm||Nucleic acid-binding, OB-fold||MCM OB domain||MCM domain||MCM N-terminal domain
BGIBMGA008969	40.6502	8.01363	2.3427	5.07251	0.0014064	-//-
BGIBMGA008077	194.867	38.433	2.3421	5.0704	5.62e-11	-//-
BGIBMGA003122	21.5388	4.25874	2.3384	5.05741	0.045023	Leucine-rich repeat||Leucine-rich repeat, typical subtype||Leucine-rich repeat domain, L domain-like
BGIBMGA013453	399.993	79.1031	2.3382	5.05671	1.95e-16	Serine/threonine-protein kinase, active site||Protein kinase domain||Protein kinase, ATP binding site||Protein kinase-like domain
BGIBMGA003351	1269.54	251.521	2.3356	5.04761	3.2e-24	MCM OB domain||Nucleic acid-binding, OB-fold||MCM domain||MCM N-terminal domain||AAA+ ATPase domain||Mini-chromosome maintenance, conserved site||DNA replication licensing factor Mcm7||P-loop containing nucleoside triphosphate hydrolase||Mini-chromosome maintenance protein
BGIBMGA001859	58.9505	11.7353	2.3287	5.02352	0.013328	P-loop containing nucleoside triphosphate hydrolase||Dynein heavy chain domain||Dynein heavy chain, ATP-binding dynein motor region D5||ATPase, dynein-related, AAA domain||Dynein heavy chain, AAA module D4||Dynein heavy chain, hydrolytic ATP-binding dynein motor region D1||Dynein heavy chain, coiled coil stalk||Dynein heavy chain||AAA+ ATPase domain||Dynein heavy chain, domain-2||Dynein heavy cha…
BGIBMGA000941	46.7737	9.49535	2.3004	4.92594	0.0010839	Sema domain||WD40/YVTN repeat-like-containing domain||Semaphorin
BGIBMGA005863	31.6486	6.43342	2.2985	4.91946	0.0089844	Ionotropic glutamate receptor
BGIBMGA002966	66.1747	13.4704	2.2965	4.91265	5.62e-05	SKP1/BTB/POZ domain||BTB/POZ domain
Novel01033	128.998	26.2808	2.2953	4.90856	1.92e-08	olfactory receptor [Bombyx mori]
BGIBMGA004275	30.0278	6.12609	2.2933	4.90176	0.014761	Anillin homology domain
BGIBMGA012516	644.333	131.607	2.2916	4.89599	1.49e-19	-//-
BGIBMGA000899	79.8648	16.455	2.279	4.85341	1.23e-05	-//-
BGIBMGA014578	515.122	106.413	2.2752	4.84065	2.33e-10	Histone H5||Winged helix-turn-helix DNA-binding domain||Linker histone H1/H5, domain H15
BGIBMGA010474	195.413	40.5046	2.2704	4.82457	6.91e-09	Dynein heavy chain, domain-2||Dynein heavy chain
BGIBMGA004227	1876.07	392.587	2.2566	4.77864	1.99e-24	Helix-hairpin-helix motif, class 2||5'-3' exonuclease, C-terminal domain||Flap endonuclease 1||XPG-I domain||XPG N-terminal||XPG/Rad2 endonuclease||PIN domain-like||XPG conserved site
BGIBMGA000927	217.847	45.701	2.253	4.76673	3.14e-11	Sodium:neurotransmitter symporter
BGIBMGA003029	314.86	66.107	2.2518	4.76277	9.04e-14	GRAM domain||WD40/YVTN repeat-like-containing domain||PH-BEACH domain||BEACH domain||PH domain-like||WD40-repeat-containing domain||WD40 repeat
BGIBMGA003834	29.4919	6.20243	2.2494	4.75485	0.017081	Matrin/U1-C-like, C2H2-type zinc finger||Zinc finger, AD-type||Zinc finger C2H2-type
BGIBMGA004335	34.3722	7.2564	2.2439	4.73676	0.01444	Centrosome-associated, FAM110, C-terminal domain||FAM110
BGIBMGA011082	240.527	51.1802	2.2325	4.69948	6.43e-12	Toll/interleukin-1 receptor homology (TIR) domain||Leucine-rich repeat||Cysteine-rich flanking region, C-terminal||Leucine rich repeat 5||Leucine-rich repeat N-terminal domain||Leucine-rich repeat domain, L domain-like||Leucine-rich repeat, typical subtype
BGIBMGA004683	119.559	25.7654	2.2142	4.64024	0.033638	Carboxylesterase, type B||Alpha/Beta hydrolase fold||Carboxylesterase type B, active site
BGIBMGA003777	66.7193	14.4239	2.2096	4.62547	0.0001493	Cyclin B3, G2/mitotic-specific||Cyclin-like||Cyclin, N-terminal||Cyclin, C-terminal domain
BGIBMGA011818	985.959	213.65	2.2063	4.6149	5.18e-21	DNA replication factor Cdt1, C-terminal||CDT1 Geminin-binding domain-like||Winged helix-turn-helix DNA-binding domain
BGIBMGA002258	26.1515	5.67643	2.2038	4.60691	0.033619	-//-
BGIBMGA004896	40.4613	8.8152	2.1985	4.59002	0.0046753	Rho GTPase-activating protein domain||Rho GTPase activation protein
Novel00310	30.8459	6.74123	2.194	4.57572	0.010858	PREDICTED: uncharacterized protein LOC103520587 [Diaphorina citri]
BGIBMGA013893	140.141	30.8006	2.1858	4.54979	6.98e-08	Vitellinogen, beta-sheet N-terminal||Lipid transport, open beta-sheet||Lipid transport protein, N-terminal||Lipid transport protein, beta-sheet shell||Vitellinogen, open beta-sheet, subdomain 1||Vitellinogen, superhelical||Vitellinogen, open beta-sheet
Novel00393	78.7502	17.3435	2.1829	4.54065	3.64e-05	PREDICTED: cyclin-dependent kinases regulatory subunit [Bombyx mori]
ENSRNA022711347	65.0507	14.3582	2.1797	4.53059	0.00017917	-//-
BGIBMGA005991	550.207	121.47	2.1794	4.52965	1.06e-09	DNA primase, large subunit, eukaryotic||DNA primase large subunit, eukaryotic/archaeal
BGIBMGA002891	337.335	74.6249	2.1765	4.52056	1.15e-11	AAA+ ATPase domain||ATPase, AAA-type, core||P-loop containing nucleoside triphosphate hydrolase||ATPase, AAA-type, conserved site
BGIBMGA005572	254.034	56.8123	2.1607	4.47132	0.00014439	Tetratricopeptide repeat protein 26||Tetratricopeptide-like helical domain
BGIBMGA013421	1801.68	405.793	2.1505	4.43982	3.09e-18	Basic-leucine zipper domain
BGIBMGA004079	75.4731	17.0726	2.1443	4.42078	0.0017307	-//-
BGIBMGA005353	464.526	105.21	2.1425	4.41526	5.41e-10	Exonuclease, RNase T/DNA polymerase III||RNA exonuclease 1-like, exonuclease domain||Ribonuclease H-like domain
Novel00025	25.0209	5.68652	2.1375	4.39999	0.035667	PREDICTED: uncharacterized protein LOC101739091 isoform X4 [Bombyx mori]
Novel00075	23.2541	5.31369	2.1297	4.37626	0.044767	PREDICTED: uncharacterized protein LOC101744300 [Bombyx mori]
BGIBMGA014350	105.132	24.0616	2.1274	4.36929	4.51e-06	-//-
BGIBMGA005383	204.334	47.5302	2.104	4.299	2.15e-09	S-adenosyl-L-methionine-dependent methyltransferase
Novel01212	28.1708	6.57625	2.0989	4.28383	0.029946	-//-
BGIBMGA013834	10808.1	2525.53	2.0975	4.27967	5.29e-15	UDP-glucuronosyl/UDP-glucosyltransferase||UDP-glycosyltransferase family, conserved site||UDP-glycosyltransferase, MGT
BGIBMGA001949	1797.17	424.488	2.0819	4.23364	2.72e-21	Retinoblastoma-associated protein, A-box||Cyclin-like||Retinoblastoma protein family||Retinoblastoma-associated protein, N-terminal
BGIBMGA005448	3812.98	901.425	2.0806	4.22983	1.71e-23	OB-fold nucleic acid binding domain, AA-tRNA synthetase-type||Replication protein A, OB domain||Nucleic acid-binding, OB-fold||Replication factor A protein 1||Replication factor-A protein 1, N-terminal||Replication factor A, C-terminal
BGIBMGA005152	203.394	48.2571	2.0755	4.2149	2.98e-07	-//-
BGIBMGA002310	2325.19	551.748	2.0753	4.21432	1.88e-22	-//-
Novel00241	4550.97	1081.84	2.0727	4.20673	3.87e-24	PREDICTED: TNF receptor-associated factor family protein DDB_G0272098-like, partial [Bombyx mori]
BGIBMGA014156	57.6828	13.8186	2.0615	4.1742	0.0012483	SH3-binding 5
BGIBMGA005382	1982.3	474.924	2.0614	4.17391	6.93e-21	Zinc finger, CXXC-type||DNA (cytosine-5)-methyltransferase 1, replication foci domain||DNA methylase, C-5 cytosine-specific, active site||DNA (cytosine-5)-methyltransferase 1-like||S-adenosyl-L-methionine-dependent methyltransferase||Bromo adjacent homology (BAH) domain||C-5 cytosine methyltransferase
BGIBMGA009589	98.1674	23.5346	2.0605	4.17131	1.89e-05	Zinc finger, BED-type||Ribonuclease H-like domain||Zinc finger C2H2-type
BGIBMGA008749	151.946	36.5534	2.0555	4.15688	2.51e-07	CYTH domain||CYTH-like domain||Adenylyl cyclase CyaB
Novel00692	184.802	44.4599	2.0554	4.15659	2.1e-08	hypothetical protein Y032_0507g2688 [Ancylostoma ceylanicum]
BGIBMGA011788	1915.56	461.457	2.0535	4.15112	2.86e-21	Chromo domain-like||Chromo domain subgroup||Chromo/chromo shadow domain||Chromo domain, conserved site||Chromo domain
BGIBMGA007760	97.8368	23.6888	2.0462	4.13017	2.14e-05	Zinc finger C2H2-type||Zinc finger, AD-type||BRCT domain
Novel00622	1500.65	363.852	2.0442	4.12445	6.01e-16	PREDICTED: FK506-binding protein 4 [Bombyx mori]
BGIBMGA000815	303.776	74.2844	2.0319	4.08943	4.27e-11	Zinc finger, FYVE/PHD-type||Bromodomain||Bromodomain, conserved site||Zinc finger, RING/FYVE/PHD-type
BGIBMGA007468	764.066	186.902	2.0314	4.08801	5.84e-17	P-loop containing nucleoside triphosphate hydrolase||AAA+ ATPase domain||ATPase, AAA-type, core
BGIBMGA004348	292.807	72.0223	2.0234	4.06541	2.33e-09	Uncharacterised protein family UPF0183
BGIBMGA009853	46.5102	11.4506	2.0221	4.06175	0.0031371	-//-
BGIBMGA011219	200.173	49.7485	2.0085	4.02364	2.13e-08	Tetratricopeptide-like helical domain
BGIBMGA005427	37.1544	9.27545	2.002	4.00555	0.010934	-//-
BGIBMGA011293	60.5933	15.2055	1.9946	3.98506	0.0035891	-//-
BGIBMGA006335	177.369	45.2689	1.9702	3.91822	0.0074022	NAD(P)-binding domain
BGIBMGA013333	24.3525	6.29059	1.9528	3.87125	0.0494	Zinc finger, C2CH-type
BGIBMGA011709	101.081	26.1713	1.9495	3.86241	0.020208	Equilibrative nucleoside transporter 4||Major facilitator superfamily domain||Equilibrative nucleoside transporter
BGIBMGA008853	341.055	88.7014	1.943	3.84504	5.07e-05	AMP-dependent synthetase/ligase||AMP-binding, conserved site
BGIBMGA011490	2257.13	592.952	1.9285	3.80659	2.15e-19	DNA mismatch repair protein MutS, core||DNA mismatch repair protein MutS, N-terminal||DNA mismatch repair protein MutS-like, N-terminal||P-loop containing nucleoside triphosphate hydrolase||DNA mismatch repair protein MutS, clamp||DNA mismatch repair protein MutS, connector domain||DNA mismatch repair Msh2-type||DNA mismatch repair protein Msh2||DNA mismatch repair protein MutS, C-terminal
BGIBMGA003700	147.804	38.8623	1.9272	3.80316	1.32e-06	Rho GTPase activation protein||P-loop containing nucleoside triphosphate hydrolase||Ras GTPase-activating protein||Calponin homology domain||IQ motif, EF-hand binding site||RasGAP protein, C-terminal
BGIBMGA000478	89.831	23.7129	1.9215	3.78817	7.57e-05	Tetratricopeptide-like helical domain||WD40/YVTN repeat-like-containing domain
Novel00794	46.9337	12.4179	1.9182	3.77951	0.0055326	endonuclease-reverse transcriptase [Danaus plexippus]
BGIBMGA009181	2906.89	770.509	1.9156	3.77271	1.67e-19	DNA ligase, ATP-dependent, C-terminal||Nucleic acid-binding, OB-fold||DNA ligase, ATP-dependent||DNA ligase, ATP-dependent, N-terminal||DNA ligase, ATP-dependent, conserved site||DNA ligase, ATP-dependent, central
BGIBMGA005055	112.026	29.7398	1.9134	3.76696	2.31e-05	P-loop containing nucleoside triphosphate hydrolase||Probable RNA helicase SDE3
BGIBMGA011262	1028.84	276.547	1.8954	3.72025	4.12e-16	Condensin-2 complex subunit H2||Condensin II complex subunit H2, N-terminal
BGIBMGA006314	108.396	29.1576	1.8944	3.71767	2.58e-05	Leucine-rich repeat domain, L domain-like||Leucine-rich repeat, typical subtype||Leucine-rich repeat
BGIBMGA000942	61.0634	16.4402	1.8931	3.71432	0.0017445	Sema domain||Semaphorin||WD40/YVTN repeat-like-containing domain
BGIBMGA006915	106.728	28.8604	1.8868	3.69814	0.00031203	Cytochrome P450, E-class, group I||Cytochrome P450||Cytochrome P450, conserved site
BGIBMGA010124	779.046	211.007	1.8844	3.69199	0.00010022	PSI domain||Thrombospondin type-1 (TSP1) repeat||Plexin repeat||Sema domain||Semaphorin||WD40/YVTN repeat-like-containing domain
BGIBMGA007177	91.7904	24.8834	1.8832	3.68892	0.00013208	Zinc finger C2H2-type||Zinc finger, RING/FYVE/PHD-type
BGIBMGA007231	24.3375	6.59816	1.883	3.68841	0.047893	Chromosome segregation protein Spc25
Novel00946	117.731	32.1656	1.8719	3.66014	1.6e-05	PREDICTED: uncharacterized protein LOC101744598 isoform X1 [Bombyx mori]
BGIBMGA012924	164.422	45.0438	1.868	3.65026	3.54e-07	DNA glycosylase||HhH-GPD domain||8-oxoguanine DNA glycosylase, N-terminal||Helix-turn-helix, base-excision DNA repair, C-terminal
BGIBMGA006197	52.8748	14.514	1.8651	3.64293	0.0035809	RNA recognition motif domain||U2 auxiliary factor small subunit||RNA recognition motif domain, eukaryote
BGIBMGA000864	263.898	73.1358	1.8513	3.60825	3.97e-09	-//-
Novel00534	41.7746	11.6686	1.84	3.5801	0.034288	PREDICTED: uncharacterized protein LOC101735388 [Bombyx mori]
BGIBMGA012005	40.1099	11.2728	1.8311	3.55808	0.022143	Zinc finger C2H2-type||tRNA dimethylallyltransferase
BGIBMGA007463	238.576	67.1595	1.8288	3.55241	1.6e-08	CAP Gly-rich domain
BGIBMGA010065	105.148	29.6644	1.8256	3.54454	0.0039792	Low-density lipoprotein (LDL) receptor class A repeat
BGIBMGA005370	46.0844	13.1483	1.8094	3.50496	0.011805	SMAD/FHA domain||Serine/threonine-protein kinase, active site||Protein kinase domain||Calcium/calmodulin-dependent/calcium-dependent protein kinase||Forkhead-associated (FHA) domain||Protein kinase-like domain
BGIBMGA004126	182.26	52.1145	1.8062	3.4972	5.31e-07	Ankyrin repeat||LEM domain||Ankyrin repeat-containing domain||LEM/LEM-like domain||Ankyrin repeat and LEM domain-containing protein 1
BGIBMGA008993	201.698	57.8276	1.8024	3.488	0.00024245	Immunoglobulin-like fold
Novel00901	92.2142	26.764	1.7847	3.44547	0.0005887	-//-
BGIBMGA011902	475.793	138.468	1.7808	3.43617	2.99e-11	Rhodanese-like domain||M-phase inducer phosphatase
BGIBMGA012403	271.547	79.1161	1.7792	3.43236	1.13e-08	WD40-repeat-containing domain||WD40/YVTN repeat-like-containing domain
BGIBMGA006317	309.607	90.7288	1.7708	3.41243	6.2e-09	Endonuclease/exonuclease/phosphatase
Novel00258	8016.4	2352.38	1.7688	3.4077	0.038893	-//-
BGIBMGA004541	154.084	45.3511	1.7645	3.39756	0.028245	Small heat shock protein HSP20||Alpha crystallin/Hsp20 domain||HSP20-like chaperone||Alpha crystallin/Heat shock protein
Novel00715	46.8851	13.8228	1.7621	3.39191	0.014019	-//-
BGIBMGA000828	784.867	231.962	1.7586	3.3837	3.26e-13	Mini-chromosome maintenance protein||P-loop containing nucleoside triphosphate hydrolase||Mini-chromosome maintenance, conserved site||DNA replication licensing factor Mcm6||MCM N-terminal domain||MCM domain||MCM OB domain||Nucleic acid-binding, OB-fold
BGIBMGA014109	83.0104	24.6575	1.7513	3.36662	0.00081401	Rho GTPase activation protein||Rho GTPase-activating protein domain
BGIBMGA005869	185.374	55.1419	1.7492	3.36172	5.08e-07	GINS subunit, domain A||GINS complex, subunit Psf1
BGIBMGA006325	602.354	180.166	1.7413	3.34336	2.35e-10	WD40 repeat, conserved site||WD40 repeat||WD40-repeat-containing domain||WD40/YVTN repeat-like-containing domain
BGIBMGA010121	227.657	68.1925	1.7392	3.3385	1.49e-07	Rho GTPase activation protein||Rho GTPase-activating protein domain
BGIBMGA010439	234.075	70.2566	1.7363	3.3318	0.02426	Glycoside hydrolase, family 22, conserved site||Glycoside hydrolase, family 22, lysozyme||Lysozyme-like domain||Glycoside hydrolase, family 22
BGIBMGA013590	1540.25	462.423	1.7359	3.33087	8.52e-15	DNA replication licensing factor Mcm3||Mini-chromosome maintenance protein||P-loop containing nucleoside triphosphate hydrolase||Mini-chromosome maintenance, conserved site||AAA+ ATPase domain||MCM N-terminal domain||Nucleic acid-binding, OB-fold||MCM OB domain||MCM domain
BGIBMGA011063	42.3405	12.7127	1.7358	3.33064	0.017479	Rho GTPase-activating protein domain||Rho GTPase activation protein
BGIBMGA013870	95.0293	28.5498	1.7349	3.32856	0.00030923	Cell cycle checkpoint, Hus1||Checkpoint protein Hus1/Mec3
BGIBMGA009668	2614.19	788.26	1.7296	3.31636	5.2e-16	HDGF-related, PWWP domain||Lens epithelium-derived growth factor, integrase-binding domain||PWWP domain
BGIBMGA009574	618.64	187.739	1.7204	3.29528	1.11e-11	-//-
BGIBMGA009342	1083.31	328.883	1.7198	3.29391	1.55e-13	GPI mannosyltransferase
BGIBMGA011028	1673.31	510.727	1.7121	3.27637	4.41e-15	Quinoprotein alcohol dehydrogenase-like superfamily||The WD repeat Cdc20/Fizzy family||WD40/YVTN repeat-like-containing domain||NB-ARC||WD40-repeat-containing domain||CARD domain||P-loop containing nucleoside triphosphate hydrolase||WD40 repeat||Cell division cycle protein 20 homologue||WD40 repeat, conserved site||Death-like domain
BGIBMGA013931	124.495	38.3464	1.6989	3.24653	0.0029533	Domain of unknown function DUF4792||Domain of unknown function DUF4793
BGIBMGA001632	85.996	26.6303	1.6912	3.22925	0.00056371	Zinc finger C2H2-type
BGIBMGA013225	170.232	52.7245	1.691	3.2288	3.67e-06	-//-
BGIBMGA005449	3912.66	1226.08	1.6741	3.1912	1.24e-15	RAD50, zinc hook||P-loop containing nucleoside triphosphate hydrolase
BGIBMGA002892	686.414	215.791	1.6694	3.18082	1.58e-11	DNA polymerase, Y-family, little finger domain||UmuC domain||DNA polymerase eta/kappa/iota/IV
BGIBMGA002246	718.667	226.328	1.6669	3.17532	1.15e-11	Zinc finger, RING/FYVE/PHD-type||Zinc finger, PHD-type, conserved site||Zinc finger, FYVE/PHD-type||PWWP domain||AWS domain||Post-SET domain||Zinc finger, PHD-type||SET domain
BGIBMGA000072	4801.38	1512.7	1.6663	3.174	1.79e-15	Regulator of chromosome condensation 1/beta-lactamase-inhibitor protein II||Regulator of chromosome condensation, RCC1
BGIBMGA005289	11550.2	3641.28	1.6654	3.17202	2.66e-16	High mobility group box domain
BGIBMGA002105	102.986	32.5246	1.6628	3.1663	0.00027362	Regulator of chromosome condensation 1/beta-lactamase-inhibitor protein II||Regulator of chromosome condensation, RCC1
Novel00626	52.7367	16.6614	1.6623	3.16521	0.012429	olfactory receptor [Bombyx mori]
BGIBMGA001084	3195.03	1009.68	1.6619	3.16433	3.27e-15	Mre11, DNA-binding||Metallo-dependent phosphatase-like||DNA double-strand break repair protein Mre11||Calcineurin-like phosphoesterase domain, ApaH type
BGIBMGA009617	88.4747	28.1002	1.6547	3.14858	0.00097519	-//-
BGIBMGA007968	183.876	58.4738	1.6529	3.14465	5.21e-06	-//-
Novel01296	49.5738	15.7749	1.652	3.14269	0.014511	endonuclease-reverse transcriptase [Bombyx mori]
BGIBMGA010611	2337.92	744.188	1.6515	3.1416	2.31e-14	Acyl-CoA desaturase||Fatty acid desaturase domain
BGIBMGA005056	148.906	47.6851	1.6428	3.12271	0.0013048	P-loop containing nucleoside triphosphate hydrolase||Probable RNA helicase SDE3
BGIBMGA010407	40.1155	12.8543	1.6419	3.12077	0.035791	Headcase protein||Headcase, middle domain
BGIBMGA012899	113.43	36.3963	1.6399	3.11644	0.00020754	Helicase superfamily 1/2, ATP-binding domain, DinG/Rad3-type||P-loop containing nucleoside triphosphate hydrolase
BGIBMGA011755	1129.48	365.068	1.6294	3.09384	6.71e-08	Protein kinase domain||Serine/threonine-protein kinase, active site||PDK1-type, PH domain||PH domain-like||Protein kinase-like domain||Protein kinase, ATP binding site
BGIBMGA007683	333.667	108.078	1.6263	3.0872	2.13e-08	Leucine-rich repeat domain, L domain-like||Leucine-rich repeat
Novel00214	1303.74	422.998	1.6239	3.08207	5.67e-13	PREDICTED: probable histone-binding protein Caf1 [Bombyx mori]
Novel01125	49.6049	16.1487	1.6191	3.07183	0.017479	PREDICTED: leucine-rich repeat and calponin homology domain-containing protein 1-like, partial [Bombyx mori]
BGIBMGA011615	1920	625.149	1.6188	3.07119	1.67e-13	DNA topoisomerase, type IIA, central domain||Type IIA DNA topoisomerase subunit A, alpha-helical domain||DNA topoisomerase, type IIA||Ribosomal protein S5 domain 2-type fold||Arginine repressor C-terminal-like domain||DNA topoisomerase, type IIA, conserved site||DNA topoisomerase, type IIA, subunit A/ C-terminal, alpha-beta||Ribosomal protein S5 domain 2-type fold, subgroup||DNA topoisomerase 2, …
BGIBMGA011924	143.467	46.8503	1.6146	3.06227	6.7e-05	SAPAP family
BGIBMGA010454	160.178	52.3231	1.6142	3.06142	8.14e-06	Integrin alpha chain, C-terminal cytoplasmic region, conserved site||Integrin alpha beta-propellor||Integrin alpha chain||FG-GAP repeat
BGIBMGA001756	54.3666	17.8062	1.6103	3.05315	0.010003	-//-
BGIBMGA002317	135.383	44.4045	1.6083	3.04892	0.00026946	-//-
BGIBMGA006680	1147.9	377.718	1.6036	3.03901	1.34e-12	DNA replication complex GINS protein Psf2||GINS subunit, domain A
BGIBMGA002780	121.76	40.2347	1.5975	3.02618	0.0001532	TRAF-like||MATH/TRAF domain||Zinc finger, RING-type||Zinc finger, RING/FYVE/PHD-type||B-box-type zinc finger||B-box, C-terminal
BGIBMGA012940	138.631	45.8394	1.5966	3.0243	6.04e-05	ALMS motif
BGIBMGA013224	533.602	176.729	1.5942	3.01927	1.23e-09	Nucleoporin Nup88
BGIBMGA000688	6805.01	2259.56	1.5906	3.01175	0.0087799	Sodium/calcium exchanger membrane region||Sodium/potassium/calcium exchanger
BGIBMGA000814	476.729	158.425	1.5894	3.00924	5.58e-09	WSTF/Acf1/Cbp146||DDT domain||Zinc finger, FYVE/PHD-type||WHIM2 domain||Zinc finger, RING/FYVE/PHD-type||Zinc finger, PHD-finger
BGIBMGA013530	94.4268	31.383	1.5892	3.00882	0.0030985	SH3 domain
BGIBMGA009323	802.527	267.668	1.5841	2.99821	8.64e-11	6-phosphogluconate dehydrogenase, NADP-binding||NAD(P)-binding domain
BGIBMGA004787	121.815	40.672	1.5826	2.99509	0.00019857	Transforming acidic coiled-coil-containing protein, C-terminal
BGIBMGA007840	616.737	206.116	1.5812	2.99219	4.63e-10	Zinc finger, PHD-type, conserved site||Zinc finger, PHD-finger||Zinc finger, RING/FYVE/PHD-type||Zinc finger, PHD-type||Zinc finger, FYVE/PHD-type
BGIBMGA004865	5661.07	1907.79	1.5692	2.9674	1.93e-08	Lipocalin/cytosolic fatty-acid binding domain||Lipocalin family conserved site||Calycin||Lipocalin, ApoD type||Invertebrate colouration protein
BGIBMGA011903	82.8089	27.9709	1.5659	2.96062	0.0018918	-//-
BGIBMGA013271	64.5313	21.8251	1.564	2.95672	0.0081263	Short-chain dehydrogenase/reductase SDR||NAD(P)-binding domain||Short-chain dehydrogenase/reductase, conserved site
BGIBMGA005075	71.4006	24.2288	1.5592	2.9469	0.0044817	AAA+ ATPase domain||ATPase, AAA-type, core||P-loop containing nucleoside triphosphate hydrolase||ATPase, AAA-type, conserved site||Vps4 oligomerisation, C-terminal
BGIBMGA008520	255.396	86.6663	1.5592	2.9469	9.12e-07	-//-
BGIBMGA014100	644.409	218.783	1.5585	2.94547	9.9e-10	Yippee domain||Yippee/Mis18/Cereblon
BGIBMGA014356	433.552	147.349	1.557	2.94241	2.44e-08	-//-
BGIBMGA002445	76.7395	26.139	1.5538	2.93589	0.016586	Adenosine deaminase/editase
BGIBMGA006854	35.2754	12.0549	1.549	2.92614	0.048916	-//-
BGIBMGA010503	167.201	57.8747	1.5306	2.88906	3.49e-05	Zinc finger, Rad18-type putative||SprT-like
BGIBMGA004765	722.205	250.148	1.5296	2.88706	3.85e-10	P-loop containing nucleoside triphosphate hydrolase||Smc2, ATP-binding cassette domain||RecF/RecN/SMC, N-terminal||SMCs flexible hinge||Structural maintenance of chromosomes protein
BGIBMGA009376	1111.91	385.128	1.5296	2.88706	3.34e-08	Major facilitator superfamily domain||Sugar transporter, conserved site||Major facilitator, sugar transporter-like
BGIBMGA010298	202.789	70.313	1.5281	2.88406	6.33e-06	-//-
BGIBMGA005454	83.4047	29.0263	1.5228	2.87348	0.0022028	Zinc finger, RING-type, conserved site||Filamin/ABP280 repeat-like||Six-bladed beta-propeller, TolB-like||Zinc finger, RING/FYVE/PHD-type||Immunoglobulin E-set||NHL repeat, subgroup||Zinc finger, RING-type||Immunoglobulin-like fold||B-box-type zinc finger||Filamin/ABP280 repeat
BGIBMGA005642	709.245	247.406	1.5194	2.86672	0.0018937	Fibronectin type III||Immunoglobulin-like fold
BGIBMGA004746	103.922	36.2574	1.5192	2.86632	0.00090409	Myb/SANT-like DNA-binding domain||Nuclear apoptosis-inducing factor 1
BGIBMGA001779	107.24	37.4672	1.5171	2.86215	0.00067645	Zinc finger C2H2-type
BGIBMGA003393	126.086	44.154	1.5138	2.85561	0.00017996	-//-
Novel00453	2228.71	783.289	1.5086	2.84534	3.29e-12	PREDICTED: histone-binding protein RBBP7 [Plutella xylostella]
BGIBMGA002990	256.719	90.2799	1.5077	2.84356	3.33e-06	Phox homologous domain
BGIBMGA003201	113.003	39.7431	1.5076	2.84337	0.00089011	Armadillo-type fold||Armadillo-like helical
BGIBMGA012052	206.416	72.6817	1.5059	2.84002	9.55e-06	Zinc finger, RING/FYVE/PHD-type||Zinc finger C2H2-type
BGIBMGA014598	104.116	36.7477	1.5025	2.83333	0.0016095	Domain of unknown function DUF1794||Calycin
BGIBMGA002436	142.047	50.157	1.5018	2.83196	0.00017659	-//-
ENSRNA022711346	156.655	55.4261	1.4989	2.82627	0.0093963	-//-
Novel00641	113.793	40.2667	1.4987	2.82588	0.00033541	PREDICTED: exostosin-2-like [Bombyx mori]
BGIBMGA006899	324.164	115.745	1.4858	2.80072	4.54e-07	E2F transcription factor, CC-MB domain||Winged helix-turn-helix DNA-binding domain||Transcription factor E2F4||E2F/DP family, winged-helix DNA-binding domain||E2F Family
BGIBMGA013816	21576.5	7725.65	1.4817	2.79278	6.85e-13	Protein kinase-like domain||Aminoglycoside phosphotransferase
BGIBMGA013894	381.223	137.737	1.4687	2.76772	3.78e-05	von Willebrand factor, type D domain
BGIBMGA009774	123.483	44.6466	1.4677	2.76581	0.00091219	Staphylococcal nuclease (SNase-like), OB-fold/extended TUDOR domain||Helicase, C-terminal||DEAD/DEAH box helicase domain||Helicase superfamily 1/2, ATP-binding domain||HSP20-like chaperone||P-loop containing nucleoside triphosphate hydrolase||CS domain||Tudor domain
Novel01150	64.8393	23.4908	1.4648	2.76025	0.010076	-//-
BGIBMGA007330	271.078	98.4346	1.4615	2.75395	2.02e-06	AT hook, DNA-binding motif
BGIBMGA010353	78.304	28.4979	1.4582	2.74765	0.0046748	Myc-type, basic helix-loop-helix (bHLH) domain
BGIBMGA014482	71.67	26.0944	1.4576	2.74651	0.0083621	-//-
BGIBMGA003915	953.772	347.499	1.4566	2.74461	2.92e-05	Major facilitator superfamily domain||Major facilitator superfamily
BGIBMGA011589	4556	1664.74	1.4525	2.73682	5.38e-12	-//-
BGIBMGA006043	176.577	64.7471	1.4474	2.72716	7.63e-05	Stathmin family
BGIBMGA014033	59.8917	22.0526	1.4414	2.71584	0.01886	-//-
BGIBMGA000930	2104.17	774.95	1.4411	2.71528	3.52e-11	DBINO domain||Helicase superfamily 1/2, ATP-binding domain||SNF2-related, N-terminal domain||ISWI family||Helicase, C-terminal||P-loop containing nucleoside triphosphate hydrolase||Homeobox domain-like||SANT/Myb domain||ISWI, HAND domain||SLIDE domain||SANT domain
BGIBMGA007532	60.8291	22.405	1.4409	2.7149	0.042044	MRN complex-interacting protein||Zinc finger C2H2-type
Novel00308	87.3959	32.4311	1.4302	2.69484	0.0096856	putative pol-like protein [Danaus plexippus]
BGIBMGA003110	66.2985	24.7538	1.4213	2.67827	0.012024	Protein of unknown function DUF1759||Serine carboxypeptidases, histidine active site||Alpha/Beta hydrolase fold||Peptidase S10, serine carboxypeptidase
BGIBMGA000081	271.693	101.938	1.4143	2.6653	4.22e-06	Histone-fold||Transcription factor CBF/NF-Y/archaeal histone domain
BGIBMGA011220	1511.06	567.612	1.4126	2.66217	6.23e-10	P-loop containing nucleoside triphosphate hydrolase||ABC transporter, conserved site||AAA+ ATPase domain||ABC transporter type 1, transmembrane domain||ABC transporter-like
BGIBMGA012269	49.429	18.608	1.4094	2.65627	0.045348	SH2 domain||Ras guanine nucleotide exchange factor domain||Ras guanine-nucleotide exchange factors catalytic domain
BGIBMGA004128	211.316	79.5872	1.4088	2.65516	2.38e-05	-//-
BGIBMGA005428	2949.93	1115.84	1.4026	2.64378	1.07e-10	-//-
BGIBMGA002794	362.056	137.256	1.3993	2.63774	0.00097407	SLC26A/SulP transporter domain||SLC26A/SulP transporter
BGIBMGA013223	529.275	200.835	1.398	2.63536	1.46e-07	Nucleoporin Nup88||WD40-repeat-containing domain||WD40/YVTN repeat-like-containing domain
BGIBMGA003388	53.4887	20.4086	1.3901	2.62097	0.035116	Histidine phosphatase superfamily||Venom acid phosphatase Acph-1||Histidine phosphatase superfamily, clade-2
BGIBMGA002795	249.642	95.3734	1.3882	2.61752	0.027295	SLC26A/SulP transporter||STAS domain||SLC26A/SulP transporter domain
BGIBMGA010686	143.846	55.0146	1.3866	2.61462	0.0077127	Zinc finger C2H2-type
BGIBMGA000696	109.689	42.0121	1.3845	2.61081	0.0022262	PH domain-like||Ras guanine nucleotide exchange factor domain||Ras guanine-nucleotide exchange factors catalytic domain||Pleckstrin homology domain
BGIBMGA003200	105.599	40.4723	1.3836	2.60919	0.0018131	-//-
BGIBMGA012070	119.308	45.82	1.3806	2.60377	0.044797	Zinc finger, SIAH-type||Zinc finger, RING/FYVE/PHD-type||TRAF-like||Seven-in-absentia protein, TRAF-like domain
BGIBMGA001653	217.198	83.5583	1.3782	2.59944	6.03e-05	Zinc finger, RING/FYVE/PHD-type||Matrin/U1-C-like, C2H2-type zinc finger
BGIBMGA012042	338.849	131.028	1.3708	2.58614	2.19e-06	-//-
BGIBMGA001365	135.383	52.3524	1.3707	2.58596	0.00067865	Glycosyltransferase 2-like||Ricin B, lectin domain||Nucleotide-diphospho-sugar transferases
Novel00231	82.4909	31.913	1.3701	2.58488	0.015046	pol polyprotein [Lasius niger]
BGIBMGA010230	881.91	341.211	1.37	2.58471	5.79e-09	Histone acetyl transferase HAT1 N-terminal||Histone acetyltransferase type B, catalytic subunit||Acyl-CoA N-acyltransferase
BGIBMGA009582	92.2393	35.7302	1.3682	2.58148	0.0054302	-//-
BGIBMGA001693	1189.66	461.015	1.3677	2.58059	3.57e-09	F-box domain||Leucine-rich repeat||Leucine-rich repeat domain, L domain-like||Leucine-rich repeat, cysteine-containing subtype
BGIBMGA009119	182.349	70.6639	1.3677	2.58059	0.00013641	Actin-related protein 8/Plant actin-related protein 9||Actin family
BGIBMGA005299	30349.2	11819.7	1.3605	2.56774	5.38e-10	Nuclear protein 1-like
BGIBMGA011657	112.935	44.2622	1.3513	2.55142	0.0022351	Armadillo-type fold||Armadillo-like helical||LIS1 homology motif
BGIBMGA005057	912.501	358.465	1.348	2.54559	1.36e-08	Glycerol-3-phosphate O-acyltransferase/Dihydroxyacetone phosphate acyltransferase||Phospholipid/glycerol acyltransferase
BGIBMGA010965	78.5364	30.8819	1.3466	2.54312	0.010487	Exostosin-like||Nucleotide-diphospho-sugar transferases||Exostosin , C-terminal
BGIBMGA012569	465.347	183.867	1.3396	2.53081	3.94e-07	DnaJ domain, conserved site||DnaJ domain
BGIBMGA014172	107.531	42.4953	1.3394	2.53046	0.026489	Small nuclear RNA activating complex (SNAPc), subunit SNAP43
BGIBMGA001895	196.335	77.6258	1.3387	2.52923	0.00011764	-//-
BGIBMGA009640	117.326	46.5427	1.3339	2.52083	0.0033888	HAD-like domain||FCP1 homology domain||Dullard phosphatase domain, eukaryotic
BGIBMGA013730	10054.6	3993.05	1.3323	2.51804	6.74e-07	Cadherin conserved site||Laminin G domain||Cadherin||Cadherin-like||Concanavalin A-like lectin/glucanase domain
Novel00462	536.966	213.747	1.3289	2.51211	1.74e-07	PREDICTED: DNA replication licensing factor MCM4-like, partial [Bombyx mori]
BGIBMGA000404	903.374	360.584	1.325	2.50533	2.96e-08	-//-
BGIBMGA006307	99.3556	39.7067	1.3232	2.50221	0.004347	RZZ complex, subunit Zwilch
BGIBMGA010311	409.896	164.175	1.32	2.49666	1.46e-06	-//-
BGIBMGA009637	671.504	269.818	1.3154	2.48871	1.25e-07	Multihaem cytochrome||Protein kinase C-like, phorbol ester/diacylglycerol-binding domain||Putative zinc-RING and/or ribbon
BGIBMGA004158	532.371	213.972	1.315	2.48802	6.22e-07	Homeobox domain||Homeobox domain-like||Homeobox KN domain
BGIBMGA001654	150.716	60.7152	1.3117	2.48234	0.00072117	Zinc finger C2H2-type
BGIBMGA002099	283.287	114.281	1.3097	2.4789	1.79e-05	NAD(P)-binding domain||GroES-like||Polyketide synthase, enoylreductase domain
BGIBMGA008895	76.6032	30.9673	1.3067	2.47375	0.012679	Ricin B, lectin domain||Glycosyltransferase 2-like||Nucleotide-diphospho-sugar transferases
BGIBMGA005051	77.7085	31.483	1.3035	2.46827	0.013832	SH3 domain||UBA-like||Ubiquitin-associated domain
BGIBMGA010438	176.583	71.6531	1.3012	2.46434	0.00027779	-//-
BGIBMGA010632	367.101	149.05	1.3004	2.46297	4.8e-06	Zinc finger, CCHC-type||Zinc finger, RING-type||Zinc finger, RING/FYVE/PHD-type||Forkhead-associated (FHA) domain||SMAD/FHA domain||Zinc finger, RING-type, conserved site
Novel00033	434.157	176.275	1.3004	2.46297	1.66e-06	PREDICTED: DNA replication licensing factor MCM4 [Plutella xylostella]
BGIBMGA006039	515.525	209.947	1.296	2.45547	1.12e-06	Immunoglobulin-like fold||Immunoglobulin E-set||IPT domain||Rel homology dimerisation domain||Nuclear factor of activated T cells (NFAT)||Rel homology domain (RHD), DNA-binding domain||p53-like transcription factor, DNA-binding
BGIBMGA009697	87.1053	35.5144	1.2944	2.45275	0.012262	Protein kinase-like domain||Ser/Thr protein kinase, TGFB receptor||Protein kinase domain
BGIBMGA008951	61.4537	25.0626	1.294	2.45207	0.02862	UbiA prenyltransferase domain containing protein 1||UbiA prenyltransferase family
BGIBMGA007323	97.4846	39.8626	1.2901	2.44545	0.0061868	PH domain-like
BGIBMGA004430	248.243	101.669	1.2879	2.44172	7.6e-05	Zinc finger C2H2-type
BGIBMGA013731	1405.04	575.608	1.2875	2.44105	3.47e-06	-//-
BGIBMGA013449	8217.52	3368.11	1.2868	2.43986	4.18e-10	Histone H2A||Histone-fold||Histone H2A/H2B/H3||Histone H2A conserved site||Histone H2A, C-terminal domain
BGIBMGA005426	1218.41	500.401	1.2838	2.43479	5.51e-08	Chromo domain, conserved site||Chromo domain||Chromo domain subgroup||Chromo/chromo shadow domain||Homeobox domain-like||Chromo domain-like
BGIBMGA007843	71.7442	29.4745	1.2834	2.43412	0.01833	Zinc finger C2H2-type
BGIBMGA004949	733.236	301.415	1.2825	2.4326	3.07e-07	P-loop containing nucleoside triphosphate hydrolase||Helicase-associated domain||Tudor domain||Staphylococcal nuclease (SNase-like), OB-fold/extended TUDOR domain||DEAD/DEAH box helicase domain||Helicase, C-terminal||Helicase superfamily 1/2, ATP-binding domain
BGIBMGA007864	3131.88	1290.72	1.2788	2.42637	6.05e-08	Zinc finger C2H2-type
Novel00410	90.3942	37.2885	1.2775	2.42419	0.011541	PREDICTED: uncharacterized protein LOC101744188 [Bombyx mori]
BGIBMGA001738	486.723	200.914	1.2765	2.42251	2.81e-06	Zinc finger C2H2-type
Novel00150	202.425	83.6012	1.2758	2.42133	0.00020877	putative DNA replication licensing factor MCM4 [Danaus plexippus]
BGIBMGA005643	400.572	165.746	1.2731	2.4168	0.00088779	WASH1||WASH1, WAHD domain
BGIBMGA007125	4790.45	1983.82	1.2719	2.41479	3.49e-09	FAD-binding, type 2, subdomain 1||CO dehydrogenase flavoprotein-like, FAD-binding, subdomain 2||FAD-binding, type 2||Vanillyl-alcohol oxidase, C-terminal subdomain 2||FAD-linked oxidase-like, C-terminal||Alkyldihydroxyacetonephosphate synthase||FAD-linked oxidase, C-terminal||FAD linked oxidase, N-terminal||Innexin
BGIBMGA005050	1574.58	652.223	1.2715	2.41412	9.38e-09	Tuberin/Ral GTPase-activating protein subunit alpha||Rap GTPase activating protein domain
BGIBMGA009230	64.1926	26.6108	1.2704	2.41228	0.035136	Peptidase C1A, papain C-terminal||Peptidase C1A||Cysteine peptidase, cysteine active site||Cysteine peptidase, histidine active site
Novel00143	68.8131	28.5641	1.2685	2.40911	0.026353	acidic nucleoplasmic DNA-binding protein 1 [Bombyx mori]>gi|209977945|gb|ACJ04420.1| AND1/Ctf4 [Bombyx mori]
BGIBMGA013113	182.12	75.6545	1.2674	2.40727	0.020602	Domain of unknown function DUF2236
Novel00005	1360.02	565.909	1.265	2.40327	6.99e-05	PREDICTED: RING finger protein 44-like isoform X2 [Bombyx mori]
Novel00658	101.984	42.5738	1.2603	2.39546	0.017917	PREDICTED: uncharacterized protein LOC101742999 [Bombyx mori]
Novel00022	5307.01	2218.14	1.2586	2.39263	8.18e-05	ICE-2 [Bombyx mori]
Novel00053	1751.95	733.376	1.2563	2.38882	2.9e-08	PREDICTED: zinc transporter foi-like [Bombyx mori]
BGIBMGA008337	745.296	312.6	1.2535	2.38419	3.21e-07	Zinc finger, CCCH-type
BGIBMGA011039	2856.69	1200.23	1.251	2.38006	8.07e-09	Structural maintenance of chromosomes protein||SMCs flexible hinge||Structural maintenance of chromosomes protein 3||RecF/RecN/SMC, N-terminal||P-loop containing nucleoside triphosphate hydrolase
BGIBMGA005475	1856.83	780.895	1.2496	2.37775	1.24e-08	-//-
BGIBMGA009645	430.152	181.28	1.2466	2.37282	7.74e-06	-//-
BGIBMGA013227	99.8125	42.1099	1.2451	2.37035	0.0068885	SEPARIN core domain||Peptidase C50, separase
BGIBMGA004323	248.223	104.801	1.244	2.36854	0.00014687	-//-
BGIBMGA013608	274.55	115.954	1.2435	2.36772	8.45e-05	Protein kinase domain||Transforming growth factor-beta receptor, type II||Protein kinase-like domain||Ser/Thr protein kinase, TGFB receptor
BGIBMGA004792	66.1648	27.9603	1.2427	2.36641	0.033958	-//-
BGIBMGA001637	527.679	223.048	1.2423	2.36575	3.61e-06	Histone chaperone ASF1-like
Novel00061	1504.17	638.617	1.2359	2.35528	6.06e-08	PREDICTED: zinc transporter foi-like [Bombyx mori]
Novel00365	367.624	156.147	1.2353	2.3543	1.43e-05	PREDICTED: uncharacterized protein LOC100101190 isoform X1 [Bombyx mori]>gi|827557753|ref|XP_012550088.1| PREDICTED: uncharacterized protein LOC100101190 isoform X1 [Bombyx mori]
BGIBMGA007461	110.44	46.9688	1.2335	2.35137	0.010654	Sugar/inositol transporter||Major facilitator, sugar transporter-like||Sugar transporter, conserved site||Major facilitator superfamily domain
Novel00244	336.339	143.126	1.2326	2.3499	1.48e-05	PREDICTED: uncharacterized protein LOC101742736 [Bombyx mori]
BGIBMGA004826	106.221	45.3481	1.2279	2.34226	0.0050938	DNA polymerase epsilon catalytic subunit
BGIBMGA000080	322.939	137.982	1.2268	2.34047	0.0018173	VASP tetramerisation||PH domain-like||WH1/EVH1 domain
BGIBMGA009835	6467.58	2764.52	1.2262	2.3395	6.17e-09	Structural maintenance of chromosomes protein 1A, metazoan||RecF/RecN/SMC, N-terminal||P-loop containing nucleoside triphosphate hydrolase||Structural maintenance of chromosomes protein||SMCs flexible hinge
BGIBMGA008625	454.5	194.941	1.2212	2.33141	0.0022809	Mini-chromosome maintenance protein||P-loop containing nucleoside triphosphate hydrolase||Mini-chromosome maintenance, conserved site||DNA replication licensing factor Mcm2||MCM domain||Nucleic acid-binding, OB-fold||MCM OB domain||MCM N-terminal domain
BGIBMGA005644	174.948	75.062	1.2208	2.33076	0.015578	-//-
BGIBMGA011748	255.434	109.831	1.2177	2.32576	0.00016915	Coiled-coil domain of unkwon function DUF2037
BGIBMGA009965	178.427	76.7777	1.2166	2.32398	0.0010066	Choline transporter-like
BGIBMGA011336	264.006	114.021	1.2113	2.31546	0.00015213	-//-
BGIBMGA013600	527.395	227.807	1.2111	2.31514	5.65e-06	-//-
BGIBMGA006232	1667.64	721.683	1.2084	2.31081	4.53e-08	Transcription factor DP, C-terminal||Winged helix-turn-helix DNA-binding domain||Transcription factor DP||E2F/DP family, winged-helix DNA-binding domain
BGIBMGA007927	110.249	48.0442	1.1983	2.29469	0.010779	RmlC-like jelly roll fold||Cyclic nucleotide-binding-like||Cyclic nucleotide-binding domain
BGIBMGA003787	993.277	433.076	1.1976	2.29358	5.47e-07	Ulp1 protease family, C-terminal catalytic domain
BGIBMGA000888	71.3211	31.1121	1.1969	2.29247	0.041392	Immunoglobulin subtype||Immunoglobulin-like fold||Immunoglobulin subtype 2||Roundabout homologue 1||Immunoglobulin I-set||Immunoglobulin-like domain||Fibronectin type III
BGIBMGA005266	3724.25	1625.69	1.1959	2.29088	0.025541	Cytochrome P450
BGIBMGA005114	488.7	214.165	1.1902	2.28184	9.64e-06	WD40 repeat||WD40/YVTN repeat-like-containing domain||WD40-repeat-containing domain
BGIBMGA009357	127.036	55.8356	1.186	2.27521	0.0042606	Leucine rich repeat 4||Leucine-rich repeat||IQ motif, EF-hand binding site||Leucine-rich repeat domain, L domain-like
Novel00745	1065.68	468.617	1.1853	2.27411	0.00032316	1-acylglycerol-3-phosphate O-acyltransferase 2 [Bombyx mori]>gi|459352894|gb|AGG55023.1| acyltransferase AGPAT2 [Bombyx mori]
BGIBMGA005049	998.741	439.46	1.1844	2.27269	5.38e-07	Tuberin/Ral GTPase-activating protein subunit alpha||Armadillo-like helical
BGIBMGA011398	752.201	331.442	1.1824	2.26954	2.69e-06	Male sterility, NAD-binding||Fatty acyl-CoA reductase, C-terminal||Fatty acyl-CoA reductase||NAD(P)-binding domain
BGIBMGA008254	78.6407	34.6579	1.1821	2.26907	0.043425	-//-
BGIBMGA011334	21533	9493.04	1.1816	2.26828	1.22e-08	Beta-thymosin
BGIBMGA012058	272.47	120.435	1.1778	2.26232	0.00020754	Tetratricopeptide-like helical domain||Tetratricopeptide repeat||Leucine-rich repeat||Ankyrin repeat-containing domain||Leucine-rich repeat domain, L domain-like||Ankyrin repeat
BGIBMGA010131	78.3099	34.6242	1.1774	2.26169	0.02717	Mediator complex, subunit Med29, metazoa
BGIBMGA006536	596.979	264.79	1.1728	2.25449	0.011152	-//-
BGIBMGA006712	276.78	122.936	1.1708	2.25137	0.00017085	Guanine nucleotide binding protein (G-protein), alpha subunit||P-loop containing nucleoside triphosphate hydrolase||G protein alpha subunit, helical insertion||G-protein alpha subunit, group 12/13
BGIBMGA013917	308.134	137.198	1.1673	2.24591	0.00011956	Chromosome segregation in meiosis protein 3
BGIBMGA010322	348.934	155.618	1.1649	2.24218	6.49e-05	Leucine-rich repeat||Leucine-rich repeat domain, L domain-like||Leucine-rich repeat, typical subtype
BGIBMGA014008	696.121	310.642	1.1641	2.24093	2.87e-06	SMCs flexible hinge||Structural maintenance of chromosomes protein||P-loop containing nucleoside triphosphate hydrolase||RecF/RecN/SMC, N-terminal
BGIBMGA004695	517.043	231.115	1.1617	2.23721	1.27e-05	AT hook, DNA-binding motif
BGIBMGA006639	88.8031	39.7072	1.1612	2.23643	0.021561	Glutathione S-transferase, C-terminal||Glutathione S-transferase, C-terminal-like
BGIBMGA012939	208.95	93.6767	1.1574	2.23055	0.023183	Adenosine/AMP deaminase N-terminal||Adenosine/AMP deaminase domain||Adenosine deaminase-related growth factor||Metal-dependent hydrolase
BGIBMGA013922	200.746	90.0063	1.1573	2.2304	0.0011229	-//-
BGIBMGA011292	67.0183	30.0557	1.1569	2.22978	0.049193	Popeye protein
BGIBMGA013149	628.089	281.82	1.1562	2.2287	9.35e-06	Nuclear protein DGCR14
BGIBMGA003830	208.602	93.6469	1.1554	2.22746	0.0011264	-//-
BGIBMGA007034	2100.7	943.279	1.1551	2.227	1.45e-07	Immunoglobulin E-set||Potassium channel, inwardly rectifying, Kir||Potassium channel, inwardly rectifying, Kir, cytoplasmic
BGIBMGA002781	242.89	109.143	1.1541	2.22545	0.0062732	-//-
BGIBMGA011040	696.709	313.054	1.1541	2.22545	4.93e-06	P-loop containing nucleoside triphosphate hydrolase||RecF/RecN/SMC, N-terminal||Structural maintenance of chromosomes protein 3
BGIBMGA009609	400.601	180.149	1.153	2.22376	9.1e-05	Alpha-2-glucosyltransferase Alg10
BGIBMGA001590	519.873	233.792	1.1529	2.2236	9e-06	Zinc finger, A20-type
BGIBMGA010313	1116.37	502.349	1.152	2.22222	3.94e-07	-//-
BGIBMGA001528	421.675	190.23	1.1484	2.21668	0.0091916	SH2 domain
BGIBMGA001436	95.3538	43.0227	1.1482	2.21637	0.014262	Leucine-rich repeat, typical subtype||Leucine-rich repeat domain, L domain-like||Leucine-rich repeat
BGIBMGA013601	743.06	335.914	1.1454	2.21207	0.0022262	-//-
BGIBMGA002763	681.512	308.117	1.1453	2.21192	3.47e-06	Winged helix-turn-helix DNA-binding domain||MCM domain||Mini-chromosome maintenance protein||P-loop containing nucleoside triphosphate hydrolase
BGIBMGA003364	147.048	66.4808	1.1453	2.21192	0.003582	Short-chain dehydrogenase/reductase SDR||NAD(P)-binding domain
Novel00710	801.809	362.894	1.1437	2.20947	0.022353	PREDICTED: uncharacterized protein LOC101738639 [Bombyx mori]
Novel01037	138.265	62.6604	1.1418	2.20656	0.0052753	PREDICTED: zinc finger protein 141-like isoform X2 [Bombyx mori]
BGIBMGA002946	80.7715	36.6443	1.1403	2.20427	0.030632	Zinc finger, RING/FYVE/PHD-type||Zinc finger C2H2-type
BGIBMGA007277	501.556	227.551	1.1402	2.20412	2.09e-05	Peptidase S54, rhomboid||Peptidase S54, rhomboid domain
BGIBMGA005699	157.801	71.612	1.1398	2.2035	0.0029492	NUDIX hydrolase domain||7,8-dihydro-8-oxoguanine triphosphatase||NUDIX hydrolase domain-like
BGIBMGA009513	105.316	47.842	1.1384	2.20137	0.015766	-//-
BGIBMGA003938	152.21	69.177	1.1377	2.2003	0.0031848	Pointed domain||Sterile alpha motif/pointed domain
BGIBMGA010481	194.705	88.5879	1.1361	2.19786	0.0016361	SMAD domain-like||SMAD domain, Dwarfin-type||MAD homology, MH1||Dwarfin||MAD homology 1, Dwarfin-type||SMAD/FHA domain
BGIBMGA014158	582.943	266.09	1.1314	2.19071	2.21e-05	DNA-binding domain||Methyl-CpG DNA binding
BGIBMGA007679	102.434	46.7836	1.1306	2.1895	0.019075	S-adenosyl-L-methionine-dependent methyltransferase||3'-RNA ribose 2'-O-methyltransferase, Hen1
BGIBMGA009919	490.613	224.12	1.1303	2.18904	2.34e-05	-//-
BGIBMGA008364	122.747	56.0859	1.13	2.18859	0.0086817	Homeobox domain-like||SANT/Myb domain||SANT domain||ELM2 domain
BGIBMGA000946	405.9	185.543	1.1294	2.18768	8.23e-05	Rad4 beta-hairpin domain 1||Rad4 beta-hairpin domain 2||Rad4 beta-hairpin domain 3||Rad4/PNGase transglutaminase-like fold||DNA repair protein Rad4
BGIBMGA007534	454.31	207.732	1.129	2.18707	4.94e-05	E2F/DP family, winged-helix DNA-binding domain||E2F Family||Winged helix-turn-helix DNA-binding domain
BGIBMGA004620	81.5692	37.3259	1.1278	2.18525	0.030393	JmjC domain
Novel00488	211.272	96.702	1.1275	2.1848	0.00089451	PREDICTED: nibrin [Plutella xylostella]
BGIBMGA002591	127.257	58.3221	1.1256	2.18192	0.0078495	Protein kinase-like domain||Protein kinase, ATP binding site||Protein kinase domain||Serine/threonine-protein kinase, active site
BGIBMGA006040	395.07	181.502	1.1221	2.17664	7.68e-05	-//-
BGIBMGA001758	145.225	66.7246	1.122	2.17648	0.004134	-//-
BGIBMGA008606	93.6568	43.0518	1.1213	2.17543	0.026904	-//-
BGIBMGA014159	1197.84	550.793	1.1209	2.17483	3.38e-06	Zinc finger, RING/FYVE/PHD-type||Leucine-rich repeat domain, L domain-like||F-box domain||Zinc finger, FYVE/PHD-type
BGIBMGA005946	92.3712	42.4953	1.1201	2.17362	0.019049	Centrosomin, N-terminal motif 1
BGIBMGA013822	88.6637	40.8589	1.1177	2.17001	0.019194	Hyaluronidase||Glycoside hydrolase family 56, bee venom hyaluronidase||Aldolase-type TIM barrel||Glycoside hydrolase superfamily
BGIBMGA008313	214.166	98.7833	1.1164	2.16805	0.00105	-//-
BGIBMGA007622	5740.59	2650.01	1.1152	2.16625	2.27e-07	Nucleoporin Nup186/Nup192/Nup205
BGIBMGA001124	10252.1	4733.11	1.1151	2.1661	1.46e-07	AP endonuclease 1||AP endonuclease 1, binding site||Endonuclease/exonuclease/phosphatase||AP endonuclease 1, conserved site
BGIBMGA004959	216.155	99.8304	1.1145	2.1652	0.0010492	Glycosyl transferase, family 31
BGIBMGA005483	154.565	71.3978	1.1143	2.1649	0.0044989	Condensin subunit 1||Armadillo-type fold||Armadillo-like helical||Condensin subunit 1/Condensin-2 complex subunit D3||Condensin complex subunit 1, N-terminal
BGIBMGA010957	124.118	57.3368	1.1142	2.16475	0.011506	Zinc finger, LIM-type
BGIBMGA005041	831.748	386.001	1.1075	2.15472	9.55e-06	Zinc finger, RING/FYVE/PHD-type||FYVE zinc finger||Zinc finger FYVE domain-containing protein 26||Tetratricopeptide-like helical domain||Zinc finger, FYVE/PHD-type||Zinc finger, FYVE-related
BGIBMGA006914	189.041	88.0173	1.1028	2.14771	0.0021443	Protein kinase-like domain||Armadillo-type fold||Protein kinase domain||Armadillo-like helical||Serine/threonine-protein kinase, active site
Novel00051	1578.09	736.012	1.1004	2.14414	1.82e-06	PREDICTED: zinc transporter foi-like, partial [Bombyx mori]
BGIBMGA009382	1209.35	564.817	1.0984	2.14117	3.24e-06	PUA domain||SUI1 domain||PUA-like domain||SWIB/MDM2 domain
BGIBMGA006713	139.488	65.1766	1.0977	2.14013	0.0050938	Guanine nucleotide binding protein (G-protein), alpha subunit||P-loop containing nucleoside triphosphate hydrolase||G-protein alpha subunit, group 12/13
BGIBMGA001850	325.833	152.266	1.0975	2.13984	0.00034278	Phosphatidic acid phosphatase type 2/haloperoxidase
BGIBMGA011681	1043.53	489.823	1.0911	2.13036	6.18e-06	Phosphatidylinositol 4,5-bisphosphate 4-phosphatase
BGIBMGA011122	132.495	62.2339	1.0902	2.12904	0.0078495	Leucine-rich repeat domain, L domain-like
BGIBMGA007638	110.001	51.67	1.0901	2.12889	0.016634	-//-
BGIBMGA004960	1314.5	617.834	1.0892	2.12756	2.04e-06	HAD-like domain||Enolase-phosphatase E1
BGIBMGA005495	200.759	94.5054	1.087	2.12432	0.0022362	Protein of unknown function DUF1168
BGIBMGA007189	273.371	128.83	1.0854	2.12196	0.00063381	Zinc finger C2H2-type||Zinc finger, RING/FYVE/PHD-type
BGIBMGA010786	172.575	81.5986	1.0806	2.11492	0.003406	-//-
BGIBMGA011324	406.572	192.27	1.0804	2.11462	0.00010874	Zinc finger, C2CH-type
BGIBMGA013272	3551.67	1681.97	1.0783	2.11155	2.65e-05	CRAL/TRIO, N-terminal domain||CRAL-TRIO lipid binding domain
BGIBMGA004338	105.457	49.946	1.0782	2.1114	0.020869	DENND6
BGIBMGA009832	1010.66	480.899	1.0715	2.10162	9.23e-06	WD40-repeat-containing domain||WD40/YVTN repeat-like-containing domain||WD repeat protein mio, zinc-ribbon like domain
BGIBMGA005660	197.003	93.8373	1.07	2.09943	0.0030116	Zinc finger, CCCH-type
BGIBMGA008442	29599.5	14102.8	1.0696	2.09885	2.69e-07	Biotin-binding site||ATP-grasp fold, subdomain 1||Carboxylase, conserved domain||Biotin carboxylation domain||Pre-ATP-grasp domain||Pyruvate carboxylase||Biotin carboxylase, C-terminal||Rudiment single hybrid motif||Carbamoyl-phosphate synthetase large subunit-like, ATP-binding domain||Single hybrid motif||Biotin/lipoyl attachment||Aldolase-type TIM barrel||ATP-grasp fold||Pyruvate carboxyltransf…
BGIBMGA011736	354.426	169.337	1.0656	2.09304	0.0003115	DNA polymerase delta/II small subunit family||DNA polymerase alpha/epsilon, subunit B
BGIBMGA003505	420.713	201.023	1.0655	2.0929	0.0030763	PDZ domain
BGIBMGA012782	128.123	61.2242	1.0654	2.09275	0.014581	Zinc finger, TRAF-type||Zinc finger, RING/FYVE/PHD-type
BGIBMGA004325	147.092	70.4145	1.0628	2.08898	0.0089436	-//-
BGIBMGA008533	108.706	52.0524	1.0624	2.0884	0.018378	WD40 repeat, conserved site||WD40-repeat-containing domain||WD40/YVTN repeat-like-containing domain||Six-bladed beta-propeller, TolB-like||WD40 repeat
BGIBMGA009918	1225.95	587.131	1.0621	2.08797	3.57e-06	Small GTPase superfamily, Ras type||P-loop containing nucleoside triphosphate hydrolase||Small GTP-binding protein domain||Small GTPase superfamily
BGIBMGA007970	258.417	123.971	1.0597	2.0845	0.001134	Winged helix-turn-helix DNA-binding domain||Ets domain
BGIBMGA012901	370.953	177.999	1.0594	2.08406	0.0003361	ATP-dependent helicase, C-terminal
BGIBMGA001710	283.36	136.066	1.0583	2.08248	0.00090338	WD40-repeat-containing domain||WD40/YVTN repeat-like-containing domain||Zinc finger, RING/FYVE/PHD-type||Zinc finger, RING-type
BGIBMGA012120	109.213	52.4964	1.0569	2.08046	0.021149	Pleckstrin homology domain||PH domain-like||Arf GTPase activating protein
Novel00664	1157.01	556.199	1.0567	2.08017	7.4e-06	PREDICTED: zinc finger and SCAN domain-containing protein 12-like [Bombyx mori]
BGIBMGA001886	88.8554	42.7679	1.0549	2.07757	0.040189	Gamma-tubulin complex component protein
BGIBMGA005063	220.598	106.246	1.054	2.07628	0.0022215	Zinc finger, RING/FYVE/PHD-type||Pellino family
BGIBMGA009425	150.014	72.3744	1.0515	2.07268	0.0083077	NHL repeat, subgroup||Zinc finger, RING-type||Zinc finger, RING/FYVE/PHD-type||NHL repeat||RING-type zinc-finger, LisH dimerisation motif||Six-bladed beta-propeller, TolB-like||Zinc finger, RING-type, conserved site||B-box, C-terminal||B-box-type zinc finger
BGIBMGA000078	1267.65	611.956	1.0507	2.07153	0.01038	TMC
BGIBMGA012699	943.766	456.035	1.0493	2.06953	8.27e-06	2OGFeDO, oxygenase domain
Novel00879	586.077	283.358	1.0485	2.06838	5.32e-05	PREDICTED: uncharacterized protein LOC101739714 [Bombyx mori]
BGIBMGA001129	380.164	184.126	1.0459	2.06465	0.0002592	TEA/ATTS domain||Glycoside hydrolase superfamily||Glycosyl hydrolase family 30, TIM-barrel domain||Glycoside hydrolase family 30
BGIBMGA004309	11954.7	5807.96	1.0415	2.05837	1.14e-06	DEK, C-terminal
BGIBMGA001539	380.241	184.765	1.0412	2.05794	0.00022223	G kinase-anchoring protein 1
BGIBMGA006567	125.734	61.2321	1.038	2.05338	0.016494	Armadillo-type fold||SH3 domain||Variant SH3 domain||Domain of unknown function DUF2013
BGIBMGA003268	111.005	54.1525	1.0355	2.04982	0.021304	Leucine rich repeat 5||Leucine-rich repeat||Leucine-rich repeat, typical subtype||Leucine-rich repeat domain, L domain-like
BGIBMGA010861	135.685	66.2712	1.0338	2.04741	0.011358	Major facilitator superfamily||Major facilitator superfamily domain
BGIBMGA000410	95.2915	46.6018	1.032	2.04486	0.032357	-//-
BGIBMGA008605	546.944	267.641	1.0311	2.04358	0.00017679	RNA recognition motif domain
BGIBMGA011627	262.021	128.31	1.0301	2.04217	0.0021493	-//-
BGIBMGA001221	99.7002	48.895	1.0279	2.03905	0.037254	Coiled-coil domain-containing protein 22
BGIBMGA011246	377.748	185.415	1.0267	2.03736	0.00062749	Enhancer of rudimentary
Novel01104	356.054	174.762	1.0267	2.03736	0.00064987	PREDICTED: uncharacterized protein LOC101746500 [Bombyx mori]
BGIBMGA004872	361.576	178.131	1.0214	2.02989	0.00075356	Protein kinase domain||RWD domain||Protein kinase-like domain||Ubiquitin-conjugating enzyme/RWD-like||Tyrosine-protein kinase, catalytic domain||Serine/threonine-protein kinase, active site||eIF-2-alpha kinase Gcn2||Tyrosine-protein kinase, active site||Protein kinase, ATP binding site
BGIBMGA001242	104.934	51.7321	1.0204	2.02848	0.03203	Carboxylesterase, type B||Alpha/Beta hydrolase fold
BGIBMGA009790	467.206	231.175	1.0151	2.02104	0.00047762	MENTAL domain
BGIBMGA007659	134.152	66.3815	1.015	2.0209	0.017551	Zinc finger C2H2-type||Zinc finger, RING/FYVE/PHD-type||Zinc finger, AD-type
BGIBMGA008519	585.937	290.066	1.0144	2.02006	0.00010874	-//-
BGIBMGA001817	314.214	155.651	1.0134	2.01866	0.0011173	Zinc finger, AD-type||Zinc finger C2H2-type
Novel00450	110.152	54.5687	1.0134	2.01866	0.03066	-//-
BGIBMGA010493	536.338	265.761	1.013	2.0181	0.00015684	Zinc finger, FYVE/PHD-type||Zinc finger, UBR-type||Zinc finger, RING/FYVE/PHD-type
BGIBMGA005768	196.678	97.7286	1.009	2.01252	0.0047554	Mediator complex, subunit Med27
BGIBMGA004568	781.128	388.279	1.0085	2.01182	6.2e-05	RSBN1/Dpy-21
BGIBMGA008424	369.149	183.56	1.008	2.01112	0.00088091	High mobility group box domain||Maelstrom domain
BGIBMGA005239	1527.78	761.19	1.0051	2.00708	0.010314	Alpha amylase||Glycoside hydrolase superfamily||Glycosyl hydrolase, family 13, catalytic domain
BGIBMGA009958	735.298	366.656	1.0039	2.00541	0.00016462	-//-
BGIBMGA005052	218.3	108.887	1.0035	2.00486	0.0051497	Histidine phosphatase superfamily, clade-1||Histidine phosphatase superfamily
BGIBMGA012900	245.376	122.729	0.99951	1.99932	0.0035392	Helicase superfamily 1/2, ATP-binding domain, DinG/Rad3-type||DEAD2||Helicase-like, DEXD box c2 type
Novel00610	150.676	75.3686	0.99941	1.99918	0.012804	PREDICTED: uncharacterized protein LOC105841870, partial [Bombyx mori]
BGIBMGA012094	212.338	106.273	0.99859	1.99805	0.0056097	Serine-threonine/tyrosine-protein kinase, catalytic domain||SH2 domain||SH3 domain||Protein kinase, ATP binding site||Tyrosine-protein kinase, active site||Protein kinase domain||Tyrosine-protein kinase, catalytic domain||Protein kinase-like domain
BGIBMGA002694	1345.95	673.847	0.99813	1.99741	2.61e-05	Armadillo-like helical||Nucleoporin Nup188||Armadillo-type fold
BGIBMGA007175	1164	582.827	0.99796	1.99717	3.55e-05	Helicase-associated domain||P-loop containing nucleoside triphosphate hydrolase||Ankyrin repeat||Domain of unknown function DUF1605||Helicase superfamily 1/2, ATP-binding domain||Helicase, C-terminal||Ankyrin repeat-containing domain
BGIBMGA005579	188.742	94.5576	0.99715	1.99605	0.0078057	FANCI helical domain 2||FANCI solenoid 2 domain||Fanconi anemia group I protein
BGIBMGA011905	139.101	69.8079	0.99467	1.99262	0.021336	Zinc finger C2H2-type
Novel01265	94.6281	47.5016	0.99429	1.9921	0.040926	cytochrome P450, partial [Bombyx mori]
Novel00236	129.455	64.9971	0.99401	1.99171	0.018099	PREDICTED: uncharacterized protein LOC101746705 isoform X1 [Bombyx mori]
BGIBMGA000855	2182.36	1096.02	0.99362	1.99117	9.11e-06	WD40/YVTN repeat-like-containing domain||WD40-repeat-containing domain
BGIBMGA002027	190.036	95.7068	0.98958	1.98561	0.0066878	DNA binding HTH domain, Psq-type||Homeobox domain-like
BGIBMGA009102	4198.56	2116.63	0.98812	1.9836	0.0086233	-//-
BGIBMGA004321	309.103	156.09	0.98571	1.98029	0.0017445	DNA helicase||Helitron helicase-like domain
BGIBMGA011022	221.892	112.124	0.98476	1.97898	0.0052965	Winged helix-turn-helix DNA-binding domain||SWIRM domain||FAD/NAD(P)-binding domain||Amine oxidase||Homeobox domain-like
BGIBMGA010746	131.662	66.6204	0.9828	1.9763	0.020368	Ferredoxin reductase-type FAD-binding domain||FAD-binding, type 1||Flavoprotein pyridine nucleotide cytochrome reductase||Oxidoreductase FAD/NAD(P)-binding||Riboflavin synthase-like beta-barrel
BGIBMGA002921	244.436	123.699	0.98263	1.97606	0.0044724	Phosphatidylinositol 3-kinase, C2 domain||Protein kinase-like domain||Armadillo-type fold||Phosphatidylinositol 3-kinase Ras-binding (PI3K RBD) domain||Ubiquitin-related domain||Phosphatidylinositol 3-/4-kinase, catalytic domain||Phosphatidylinositol 3-kinase adaptor-binding (PI3K ABD) domain||Phosphatidylinositol 3/4-kinase, conserved site||C2 domain||Phosphoinositide 3-kinase, accessory (PIK) d…
BGIBMGA004658	2615.57	1323.65	0.98261	1.97604	1.29e-05	Armadillo-type fold||Stromalin conservative domain||STAG||Armadillo-like helical
BGIBMGA007033	519.108	262.863	0.98172	1.97482	0.0003034	-//-
Novel01238	97.3115	49.3754	0.97882	1.97085	0.040189	PREDICTED: peptidoglycan-recognition protein SB2-like [Bombyx mori]
BGIBMGA000415	437.871	222.485	0.9768	1.9681	0.00070243	Regulator of chromosome condensation 1/beta-lactamase-inhibitor protein II||Regulator of chromosome condensation, RCC1
BGIBMGA005895	253.805	129.012	0.97621	1.96729	0.0039098	AMMECR1||AMMECR1, N-terminal||AMMECR1 domain
BGIBMGA005070	198.466	100.904	0.97592	1.9669	0.0052826	Glycosyltransferase 39-like||MIR motif||Protein O-mannosyl-transferase, C-terminal four TM domain
BGIBMGA011506	698.157	354.97	0.97585	1.9668	0.00013394	SKP1/BTB/POZ domain||BTB-kelch protein||BTB/Kelch-associated||Kelch-type beta propeller||BTB/POZ domain||Kelch repeat type 1
BGIBMGA011397	139.004	70.705	0.97524	1.96597	0.023752	NDT80 DNA-binding domain||Myelin gene regulatory factor C-terminal domain 1||p53-like transcription factor, DNA-binding||Intramolecular chaperone auto-processing domain||Winged helix-turn-helix DNA-binding domain
BGIBMGA004098	194.135	98.8535	0.9737	1.96387	0.0069334	-//-
BGIBMGA012958	153.048	77.956	0.97325	1.96326	0.01103	-//-
BGIBMGA008992	1238.5	631.048	0.97277	1.96261	2.99e-05	Histone acetyltransferases subunit 3
BGIBMGA008726	269.949	137.548	0.97275	1.96258	0.0030985	Kinesin motor domain||Kinesin motor domain, conserved site||P-loop containing nucleoside triphosphate hydrolase
BGIBMGA006283	2279.79	1163.84	0.97001	1.95885	1.34e-05	Immunoglobulin-like fold||Immunoglobulin E-set||Calponin homology domain||Filamin/ABP280 repeat-like
BGIBMGA004161	296.347	151.293	0.96995	1.95877	0.0026735	-//-
BGIBMGA003485	115.447	58.9508	0.96965	1.95837	0.039272	PDZ domain
BGIBMGA001783	109.616	55.9772	0.96955	1.95823	0.02672	-//-
BGIBMGA006138	506.201	259.359	0.96476	1.95174	0.00039293	Protein kinase domain||Pseudokinase tribbles, TRB3||Protein kinase-like domain||Pseudokinase tribbles family/serine-threonine-protein kinase 40
BGIBMGA003113	114.01	58.4743	0.96328	1.94974	0.034831	p53-like transcription factor, DNA-binding||LAG1, DNA binding||Beta-trefoil DNA-binding domain||Immunoglobulin E-set||Immunoglobulin-like fold
BGIBMGA000680	18104.4	9291.3	0.96239	1.94854	0.019983	Glutamine synthetase, beta-Grasp domain||Glutamine synthetase, glycine-rich site||Glutamine synthetase/guanido kinase, catalytic domain||Glutamine synthetase, N-terminal conserved site||Glutamine synthetase, catalytic domain
BGIBMGA007641	715.672	367.366	0.96208	1.94812	0.00011509	UMA domain||MABP domain||Multivesicular body subunit 12
BGIBMGA011842	537.181	276.098	0.96023	1.94562	0.00057584	Polycomb protein, VEFS-Box
BGIBMGA013233	177.919	91.4922	0.9595	1.94464	0.01316	-//-
BGIBMGA005373	111.582	57.3915	0.9592	1.94423	0.029684	Leucine-rich repeat||Amino acid/polyamine transporter I||Leucine-rich repeat, typical subtype||Leucine-rich repeat domain, L domain-like||Cationic amino acid transporter, C-terminal
BGIBMGA004031	134.847	69.4312	0.95766	1.94216	0.028436	Protein of unknown function DUF4487
BGIBMGA012914	158.371	81.7159	0.95462	1.93807	0.017682	Rho GTPase activation protein||Rho GTPase-activating protein domain||Diacylglycerol/phorbol-ester binding||SH2 domain||Protein kinase C-like, phorbol ester/diacylglycerol-binding domain
BGIBMGA000890	197.979	102.21	0.9538	1.93697	0.0086722	Phox-associated domain||Phox homologous domain||Sorting nexin-25||Sorting nexin, C-terminal||RGS domain
BGIBMGA010558	174.381	90.0826	0.95293	1.9358	0.013431	Ubiquitin-related domain||FERM domain||Band 4.1 domain||FERM central domain||FERM/acyl-CoA-binding protein, 3-helical bundle
BGIBMGA000494	200.216	103.522	0.95161	1.93403	0.0067988	-//-
BGIBMGA008314	1008.13	521.409	0.95119	1.93347	0.00011016	Helicase, C-terminal||SNF2-related, N-terminal domain||Helicase superfamily 1/2, ATP-binding domain||P-loop containing nucleoside triphosphate hydrolase
BGIBMGA004930	369.921	191.526	0.94968	1.93144	0.0016598	Nucleotide-diphospho-sugar transferases||Glycosyl transferase, family 8
BGIBMGA009688	117.09	60.6822	0.94828	1.92957	0.046214	Nuclear hormone receptor, ligand-binding domain||Zinc finger, nuclear hormone receptor-type||Thyroid hormone receptor||Zinc finger, NHR/GATA-type||Nuclear hormone receptor
BGIBMGA011611	255.815	132.707	0.94686	1.92767	0.0032208	Fibronectin type III||Activating transcription factor 7-interacting protein||Immunoglobulin-like fold
BGIBMGA010615	306.171	158.842	0.94675	1.92753	0.0030985	Immunoglobulin-like fold||Zinc finger, RING-type||SPRY domain||RING-type zinc-finger, LisH dimerisation motif||Zinc finger, RING/FYVE/PHD-type||B30.2/SPRY domain||Fibronectin type III||Concanavalin A-like lectin/glucanase domain||COS domain||B-box, C-terminal||B-box-type zinc finger
BGIBMGA002634	417.139	216.434	0.9466	1.92733	0.0010575	Major facilitator, sugar transporter-like||Sugar transporter, conserved site||Major facilitator superfamily domain||Sugar/inositol transporter
BGIBMGA014111	434.904	225.708	0.94624	1.92684	0.0010493	Peptidase C2, calpain, domain III||MIT||Peptidase C2, calpain family||Peptidase C2, calpain, large subunit, domain III||Peptidase C2, calpain, catalytic domain
BGIBMGA004879	479.031	248.717	0.94562	1.92602	0.00064516	P-loop containing nucleoside triphosphate hydrolase||SNF2-related, N-terminal domain||Helicase superfamily 1/2, ATP-binding domain||Helicase, C-terminal
BGIBMGA007325	631.862	328.441	0.94398	1.92383	0.00044755	Immunoglobulin-like fold
BGIBMGA011784	690.758	359.097	0.94381	1.9236	0.00017611	Helicase superfamily 1/2, ATP-binding domain||Helicase, C-terminal||DEAD/DEAH box helicase domain||Zinc finger, CCHC-type||DNA helicase, ATP-dependent, RecQ type||P-loop containing nucleoside triphosphate hydrolase||DNA replication/checkpoint protein
Novel00629	860.485	447.988	0.94169	1.92078	0.00012122	PREDICTED: uncharacterized protein LOC101744583 [Bombyx mori]
BGIBMGA007322	167.19	87.0677	0.94128	1.92023	0.012533	-//-
BGIBMGA009850	1803.79	940.132	0.94009	1.91865	0.00023225	Hermansky-Pudlak syndrome 4 protein
BGIBMGA009725	663.947	346.093	0.93991	1.91841	0.00034425	Major facilitator, sugar transporter-like||Major facilitator superfamily domain||Pentapeptide repeat
BGIBMGA007504	245.016	127.764	0.93939	1.91772	0.005378	-//-
BGIBMGA010638	929.155	484.931	0.93814	1.91606	0.00018288	Transmembrane protein 177
Novel01288	116.395	60.892	0.93471	1.91151	0.032005	PREDICTED: uncharacterized protein LOC101736207 [Bombyx mori]>gi|827560414|ref|XP_012551118.1| PREDICTED: uncharacterized protein LOC101736207 [Bombyx mori]
BGIBMGA007715	153.762	80.455	0.93444	1.91115	0.019911	Leucine-rich repeat domain, L domain-like||Leucine-rich repeat, typical subtype||Leucine-rich repeat||Zinc finger, RING-type
BGIBMGA006906	833.675	436.222	0.93442	1.91112	0.00023442	Phox homologous domain||Sorting nexin-13||Phox-associated domain||Sorting nexin, C-terminal
BGIBMGA009972	715.648	374.965	0.93249	1.90857	0.0056971	-//-
BGIBMGA010637	536.519	281.803	0.92894	1.90388	0.00054733	DNA helicase, ATP-dependent, RecQ type||Helicase superfamily 1/2, ATP-binding domain||ATP-dependent DNA helicase RecQ, zinc-binding domain||DNA/RNA helicase, ATP-dependent, DEAH-box type, conserved site||Winged helix-turn-helix DNA-binding domain||Helicase, C-terminal||DEAD/DEAH box helicase domain||P-loop containing nucleoside triphosphate hydrolase
BGIBMGA006009	407.404	214.003	0.92883	1.90373	0.0018074	Regulator of chromosome condensation 1/beta-lactamase-inhibitor protein II||Regulator of chromosome condensation, RCC1||MORN motif||PH domain-like||VPS9 domain
BGIBMGA002779	2164.94	1137.55	0.9284	1.90316	5.51e-05	Peptidase M24||FACT complex subunit SPT16||Creatinase/Aminopeptidase P/Spt16, N-terminal||Domain of unknown function DUF1747||FACT complex subunit Spt16, N-terminal lobe domain||FACT complex subunit Spt16p/Cdc68p
BGIBMGA010685	270.154	142.349	0.92435	1.89783	0.0034162	Myb-like domain||SANT/Myb domain||Homeobox domain-like||Myb domain
Novel00255	156.016	82.2608	0.92342	1.89661	0.02996	endonuclease-reverse transcriptase [Bombyx mori]
BGIBMGA012277	124.355	65.5679	0.9234	1.89658	0.039272	Armadillo-type fold||Alpha/Beta hydrolase fold||Armadillo-like helical||Armadillo
BGIBMGA010994	360.114	189.953	0.92281	1.8958	0.029569	-//-
BGIBMGA006908	328.705	173.673	0.92042	1.89267	0.0060263	Alkaline phosphatase-like, alpha/beta/alpha||Low-density lipoprotein (LDL) receptor class A, conserved site||Protein of unknown function DUF229||Low-density lipoprotein (LDL) receptor class A repeat||Alkaline-phosphatase-like, core domain
BGIBMGA007188	157.953	83.5591	0.91862	1.89031	0.025403	Zinc finger C2H2-type||Zinc finger, AD-type
BGIBMGA003545	465.528	247.026	0.91421	1.88454	0.0012312	WD40 repeat, conserved site||WD40-repeat-containing domain||WD40/YVTN repeat-like-containing domain||WD40 repeat
BGIBMGA009595	550.819	292.446	0.91341	1.88349	0.00075325	G-protein beta WD-40 repeat||WD40 repeat, conserved site||Cleavage stimulation factor subunit 1, dimerisation domain||WD40/YVTN repeat-like-containing domain||WD40-repeat-containing domain||WD40 repeat
BGIBMGA002418	131.344	69.771	0.91265	1.8825	0.033911	DNA polymerase A||P-loop containing nucleoside triphosphate hydrolase||Helicase, C-terminal||DEAD/DEAH box helicase domain||DNA-directed DNA polymerase, family A, conserved site||Winged helix-turn-helix DNA-binding domain||Helicase superfamily 1/2, ATP-binding domain||DNA-directed DNA polymerase, family A, palm domain
BGIBMGA005077	201.495	107.172	0.91081	1.8801	0.015885	Uncharacterised domain KLRAQ/TTKRSYEDQ, C-terminal||Uncharacterised domain KLRAQ/TTKRSYEDQ, N-terminal
BGIBMGA011132	1533.8	815.987	0.91049	1.87968	0.00011853	Ankyrin repeat||Ankyrin repeat-containing domain||LSM domain, eukaryotic/archaea-type||LSM domain
BGIBMGA013556	410.422	218.437	0.90989	1.8789	0.0021022	Galactose oxidase, beta-propeller||Laminin EGF domain||Plexin repeat||Growth factor receptor cysteine-rich domain||CUB domain||PSI domain||Kelch-type beta propeller||EGF-type aspartate/asparagine hydroxylation site||EGF-like calcium-binding domain||EGF-like calcium-binding, conserved site||Kelch repeat type 1||EGF-like domain||EGF-like, conserved site
BGIBMGA010651	344.888	183.642	0.90923	1.87804	0.0030711	Protein of unknown function DUF2052, coiled-coil
BGIBMGA008948	205.261	109.547	0.90591	1.87373	0.011506	Zinc finger C2H2-type||Zinc finger, AD-type
BGIBMGA006613	15669.1	8362.82	0.90586	1.87366	2.1e-05	Mucin-2
BGIBMGA009500	756.717	406.179	0.89764	1.86302	0.000448	Tetratricopeptide-like helical domain||Ubiquitin-related domain||UBA-like||Ubiquitin-associated domain
BGIBMGA008531	823.508	442.116	0.89736	1.86265	0.00047157	Protein LIN52
BGIBMGA005389	574.771	309.211	0.89439	1.85882	0.0010746	Major facilitator superfamily||Major facilitator superfamily domain
BGIBMGA002224	194.352	104.572	0.89418	1.85855	0.018383	-//-
BGIBMGA008283	125.817	67.8194	0.89156	1.85518	0.046202	EF-hand domain pair||C2 domain||Phospholipase C, phosphatidylinositol-specific, Y domain||PLC-like phosphodiesterase, TIM beta/alpha-barrel domain||Phosphatidylinositol-4, 5-bisphosphate phosphodiesterase beta||Phosphatidylinositol-specific phospholipase C, X domain||Phosphoinositide-specific phospholipase C, EF-hand-like domain||Phospholipase C-beta, conserved site||Phosphoinositide phospholipas…
BGIBMGA007441	202.651	109.251	0.89135	1.85491	0.014432	Myo-inositol-1-phosphate synthase||NAD(P)-binding domain||Myo-inositol-1-phosphate synthase, GAPDH-like
BGIBMGA012248	612.566	330.442	0.89047	1.85378	0.0007646	Leucine-rich repeat domain, L domain-like
BGIBMGA008931	527.18	284.801	0.88834	1.85105	0.0017067	ATPase, AAA-type, core||Bromodomain||AAA+ ATPase domain||Bromodomain, conserved site||P-loop containing nucleoside triphosphate hydrolase
Novel00822	134.605	72.7603	0.8875	1.84997	0.040122	PREDICTED: zinc finger protein 62 homolog isoform X5 [Bombyx mori]
BGIBMGA010358	230.835	124.778	0.88749	1.84995	0.011658	PDZ domain||Rap GTPase activating protein domain
BGIBMGA014562	963.012	520.993	0.88629	1.84842	0.0097765	Potassium channel domain||Two pore domain potassium channel||Two pore domain potassium channel, TWIK family
BGIBMGA007607	350.01	189.419	0.88582	1.84781	0.0044984	Growth factor receptor cysteine-rich domain||EGF-like calcium-binding, conserved site||EGF-type aspartate/asparagine hydroxylation site||EGF-like calcium-binding domain||Concanavalin A-like lectin/glucanase domain||EGF-like, conserved site||EGF-like domain
BGIBMGA006729	139.031	75.4494	0.88183	1.84271	0.038584	-//-
BGIBMGA001624	239.856	130.231	0.88109	1.84177	0.010815	Zinc finger C2H2-type||Zinc finger, RING/FYVE/PHD-type
BGIBMGA008676	168.636	91.572	0.88093	1.84156	0.026693	-//-
BGIBMGA006297	1329.12	723.724	0.87696	1.8365	0.00013225	Fibronectin type III||WAP-type 'four-disulfide core' domain||Immunoglobulin-like fold
BGIBMGA006777	1068.92	582.43	0.87599	1.83527	0.00056371	Protein kinase domain||Serine/threonine-protein kinase, active site||Protein kinase-like domain||Protein kinase, ATP binding site
BGIBMGA008896	195.515	106.548	0.87578	1.835	0.018691	Concanavalin A-like lectin/glucanase domain||SPRY domain||SOCS box domain||B30.2/SPRY domain
BGIBMGA003594	2102.97	1147.94	0.87339	1.83196	0.00021641	WD40 repeat, conserved site||Kinesin motor domain, conserved site||WD40/YVTN repeat-like-containing domain||Kinesin motor domain||WD40-repeat-containing domain||P-loop containing nucleoside triphosphate hydrolase||WD40 repeat
BGIBMGA004081	161.406	88.1264	0.87305	1.83153	0.03343	Major facilitator superfamily||Major facilitator superfamily domain
BGIBMGA011538	664.961	363.589	0.87096	1.82888	0.00069199	Hook-related protein family
BGIBMGA009492	358.213	195.896	0.87073	1.82859	0.004615	Peptidase C2, calpain family||Cysteine peptidase, cysteine active site||Peptidase C2, calpain, catalytic domain
BGIBMGA003936	526.667	288.038	0.87063	1.82846	0.0023767	-//-
BGIBMGA003954	434.937	238.246	0.86835	1.82557	0.0023928	Ubiquitin-related domain||Ubiquitin-like protein Atg12
BGIBMGA012712	372.767	204.339	0.86731	1.82426	0.0031906	Winged helix-turn-helix DNA-binding domain||DNA-binding RFX-type winged-helix domain
BGIBMGA007756	835.387	458.847	0.86443	1.82062	0.00084252	Zinc finger C2H2-type
BGIBMGA007264	219.526	120.69	0.86309	1.81893	0.014726	Six-bladed beta-propeller, TolB-like||WD40/YVTN repeat-like-containing domain||WD40-repeat-containing domain||Tetratricopeptide-like helical domain
BGIBMGA012853	161.355	88.7787	0.86195	1.81749	0.027921	Class V SAM-dependent methyltransferases||SET domain
BGIBMGA006697	145.231	80.0022	0.86024	1.81534	0.040189	YEATS
BGIBMGA008956	1629.24	897.649	0.85998	1.81501	0.00025716	Band 7 domain||CRC domain||Erlin1/2||Tesmin/TSO1-like CXC domain
BGIBMGA001090	226.65	124.88	0.85992	1.81494	0.02012	Protein of unknown function DUF2045
BGIBMGA006109	980.683	540.416	0.85972	1.81469	0.00069616	Chromo domain-like||Chromo/chromo shadow domain||Chromo domain subgroup||Chromo domain, conserved site||Chromo domain||Chromo shadow domain
Novel00472	1309.96	721.882	0.85969	1.81465	0.0054901	PREDICTED: tissue inhibitor of metalloproteases [Bombyx mori]>gi|827559516|ref|XP_012550765.1| PREDICTED: tissue inhibitor of metalloproteases [Bombyx mori]
BGIBMGA012525	1045.78	576.423	0.85937	1.81425	0.00060838	-//-
BGIBMGA009155	163.786	90.404	0.85735	1.81171	0.031471	Von Hippel-Lindau tumour suppressor protein||von Hippel-Lindau disease tumour suppressor, beta/alpha domain||von Hippel-Lindau disease tumour suppressor, beta domain
BGIBMGA011510	161.546	89.2259	0.85641	1.81053	0.044581	Basic-leucine zipper domain
BGIBMGA012054	11016.5	6091.05	0.85491	1.80865	0.00018575	Protein N-terminal asparagine amidohydrolase
BGIBMGA012526	16840.3	9323.42	0.85298	1.80623	0.031039	Aminotransferase class-III||Pyridoxal phosphate-dependent transferase||Pyridoxal phosphate-dependent transferase, subdomain 2||Pyridoxal phosphate-dependent transferase, major region, subdomain 1
BGIBMGA007393	1569.22	869.466	0.85184	1.8048	0.00039335	High mobility group box domain
BGIBMGA009881	344.844	191.1	0.85161	1.80451	0.0063337	Formin, FH2 domain||Armadillo-type fold||Formin, FH3 domain||Formin, GTPase-binding domain||Rho GTPase-binding/formin homology 3 (GBD/FH3) domain||Armadillo-like helical||Diaphanous autoregulatory (DAD) domain
BGIBMGA009362	516.202	286.176	0.85103	1.80379	0.0021607	WD40/YVTN repeat-like-containing domain||WD40-repeat-containing domain||Coronin||Domain of unknown function DUF1899||Anaphase-promoting complex subunit 4, WD40 domain||Coronin 7||WD40 repeat||WD40 repeat, conserved site
BGIBMGA008719	664.644	368.717	0.85007	1.80259	0.0012592	Histone transcription regulator 3/CABIN1||Tetratricopeptide repeat||Tetratricopeptide-like helical domain||Tetratricopeptide repeat-containing domain
Novel00013	241.52	134.013	0.84976	1.8022	0.017193	PREDICTED: uncharacterized protein LOC105842919, partial [Bombyx mori]
BGIBMGA006367	214.137	119.075	0.84667	1.79835	0.021619	Cation channel complex component UNC80, N-terminal
BGIBMGA003937	5181.34	2882.02	0.84624	1.79781	0.00018786	Prominin
BGIBMGA004989	483.14	268.899	0.84538	1.79674	0.017004	Zinc finger, CCCH-type
BGIBMGA009817	1419.51	790.698	0.8442	1.79527	0.00047762	Replication factor A protein 3||Nucleic acid-binding, OB-fold
BGIBMGA000032	151.545	84.5485	0.84189	1.7924	0.047803	Inositol polyphosphate-related phosphatase||Endonuclease/exonuclease/phosphatase
Novel01011	269.608	150.492	0.84118	1.79151	0.012958	PREDICTED: GPN-loop GTPase 1-like [Bombyx mori]
BGIBMGA009971	183.602	102.498	0.84099	1.79128	0.029576	Zinc finger, RING-CH-type||E3 ubiquitin-protein ligase MARCH-like||Zinc finger, RING/FYVE/PHD-type
BGIBMGA001349	712.217	397.654	0.8408	1.79104	0.001658	Leucine-rich repeat domain, L domain-like||Leucine-rich repeat, cysteine-containing subtype||Leucine-rich repeat
BGIBMGA011023	179.784	100.426	0.84014	1.79022	0.027996	FAD/NAD(P)-binding domain||Amine oxidase
BGIBMGA010138	380.24	212.629	0.83857	1.78828	0.0045592	-//-
BGIBMGA007728	23420.7	13114.5	0.83661	1.78585	7.83e-05	ArgE/DapE/ACY1/CPG2/YscS, conserved site||Peptidase M20, dimerisation domain||Peptidase M20||Cytosolic nonspecific dipeptidase/DUG1
BGIBMGA009237	350.47	196.249	0.8366	1.78584	0.021149	Cyclin-dependent kinase inhibitor||Cyclin-dependent kinase inhibitor 1, vertebrate
BGIBMGA000242	339.493	190.341	0.8348	1.78361	0.0080197	DOCK1 homologue||DHR-2 domain||Dedicator of cytokinesis, C-terminal||Dedicator of cytokinesis
BGIBMGA007964	1428.46	802.186	0.83245	1.78071	0.0006796	RNA recognition motif domain
BGIBMGA001927	259.88	146.163	0.83027	1.77802	0.01444	Isoprenoid synthase domain||Polyprenyl synthetase||Polyprenyl synthetase, conserved site
BGIBMGA001695	3098.5	1743.65	0.82946	1.77702	0.00015691	Glycoside hydrolase families 57/38, central domain||Glycoside hydrolase family 38, central domain||Glycosyl hydrolase family 38, C-terminal||Galactose mutarotase-like domain
Novel01215	306.973	172.896	0.82821	1.77548	0.0063336	-//-
BGIBMGA007298	440.715	248.366	0.82738	1.77446	0.0047445	WD40-repeat-containing domain||WD40/YVTN repeat-like-containing domain||WD40 repeat
BGIBMGA005292	20310.1	11446.3	0.82732	1.77439	0.00014439	Inositol polyphosphate kinase
BGIBMGA001390	500.196	281.904	0.82729	1.77435	0.0031388	BRCT domain||Ribosomal protein L2 domain 2
BGIBMGA005131	620.494	349.74	0.82713	1.77415	0.0019729	Peptidase C1A, papain C-terminal||Cysteine peptidase, asparagine active site||Cysteine peptidase, histidine active site||Peptidase C1A||CPB peptidase||Cystatin domain||Cysteine peptidase, cysteine active site||Cathepsin propeptide inhibitor domain (I29)
BGIBMGA008139	443.669	250.209	0.82635	1.77319	0.0051497	RNA recognition motif domain
BGIBMGA004310	705.263	397.789	0.82616	1.77296	0.0029858	Zinc finger, RING/FYVE/PHD-type||Zinc finger, PHD-finger||Zinc finger, PHD-type, conserved site||Zinc finger, PHD-type||Zinc finger, FYVE/PHD-type||SET domain
BGIBMGA010551	812.436	458.337	0.82584	1.77257	0.0060587	Mbt repeat||Sterile alpha motif domain||Sterile alpha motif/pointed domain
BGIBMGA008954	850.868	480.034	0.8258	1.77252	0.0010889	Zinc finger, CCHC-type
Novel00889	202.959	114.616	0.82438	1.77077	0.025672	hypothetical protein KGM_07467 [Danaus plexippus]
BGIBMGA006499	202.594	114.456	0.8238	1.77006	0.027071	-//-
BGIBMGA010233	296.814	167.811	0.82272	1.76874	0.013701	Golgin subfamily A member 7/ERF4
BGIBMGA014566	1818.15	1029.23	0.82091	1.76652	0.00031652	Glycoside hydrolase/deacetylase, beta/alpha-barrel||Glycoside hydrolase 38/57, N-terminal domain||Glycoside hydrolase family 38, N-terminal domain
BGIBMGA001145	417.684	236.833	0.81854	1.76362	0.0048159	Major facilitator superfamily||Major facilitator superfamily domain
BGIBMGA004036	1149.04	651.997	0.81749	1.76234	0.00072117	P-loop containing nucleoside triphosphate hydrolase||RNA helicase, DEAD-box type, Q motif||Helicase, C-terminal||DEAD/DEAH box helicase domain||Helicase superfamily 1/2, ATP-binding domain||ATP-dependent RNA helicase DEAD-box, conserved site
BGIBMGA000178	644.135	365.646	0.81691	1.76163	0.0086616	Major facilitator superfamily domain||Major facilitator superfamily
Novel00809	226.223	128.497	0.81601	1.76053	0.017733	-//-
BGIBMGA011747	607.781	345.438	0.81513	1.75946	0.003978	Histone deacetylase||Histone deacetylase superfamily||Histone deacetylase domain
BGIBMGA013018	192.66	109.708	0.81239	1.75612	0.037575	-//-
BGIBMGA004611	504.124	287.072	0.81237	1.75609	0.0044984	Protein kinase, ATP binding site||Protein kinase-like domain||Serine/threonine-protein kinase, active site||Protein kinase domain
BGIBMGA013842	1432.87	816.827	0.81081	1.7542	0.0012645	Six-bladed beta-propeller, TolB-like||Cleavage/polyadenylation specificity factor, A subunit, C-terminal
Novel01132	268.709	153.267	0.81	1.75321	0.012844	PREDICTED: phosphatidate cytidylyltransferase, photoreceptor-specific [Bombyx mori]
BGIBMGA001548	806.692	460.306	0.80943	1.75252	0.0021581	Tyrosine-protein kinase, active site||Protein kinase, ATP binding site||Serine-threonine/tyrosine-protein kinase, catalytic domain||SH2 domain||Tyrosine-protein kinase CSK||Tyrosine-protein kinase, catalytic domain||Protein kinase-like domain||Protein kinase domain
BGIBMGA012700	154.792	88.4689	0.80709	1.74968	0.046508	Glutamine amidotransferase type 2 domain||Nucleophile aminohydrolases, N-terminal
BGIBMGA004674	1183.85	676.679	0.80694	1.7495	0.0012483	Proteasome component Ecm29||Armadillo-type fold||Armadillo-like helical
BGIBMGA012966	186.71	106.785	0.80609	1.74847	0.033594	Septin 2||P-loop containing nucleoside triphosphate hydrolase||Septin-type guanine nucleotide-binding (G) domain||Septin
BGIBMGA006814	304.304	174.147	0.80521	1.7474	0.015793	Nucleoporin, Nup155-like
BGIBMGA010943	344.755	197.397	0.80447	1.7465	0.010259	P-loop containing nucleoside triphosphate hydrolase||Small GTP-binding protein domain||Small GTPase superfamily, ARF/SAR type||Small GTPase superfamily, ARF type
BGIBMGA011908	256.996	147.271	0.80327	1.74505	0.020852	-//-
BGIBMGA009837	233.626	133.952	0.80248	1.7441	0.027285	PRELI/MSF1 domain
BGIBMGA007718	391.34	224.542	0.80144	1.74284	0.0065372	Leucine-rich repeat, cysteine-containing subtype||Leucine-rich repeat domain, L domain-like||F-box domain
BGIBMGA009615	176.117	101.206	0.79923	1.74017	0.048096	Zinc finger, C2CH-type
BGIBMGA001854	269.761	155.031	0.79913	1.74005	0.015165	P-loop containing nucleoside triphosphate hydrolase||Polyribonucleotide 5'-hydroxyl-kinase Clp1, P-loop domain
BGIBMGA011407	608.166	349.777	0.79803	1.73873	0.0043149	Pre-SET domain||Methyl-CpG DNA binding||DNA-binding domain||SET domain||Post-SET domain
BGIBMGA010787	402.379	231.523	0.7974	1.73797	0.0072746	-//-
BGIBMGA006767	239.599	137.975	0.79622	1.73655	0.02778	Zinc finger, NHR/GATA-type||Nuclear hormone receptor||Nuclear hormone receptor, ligand-binding domain||Zinc finger, nuclear hormone receptor-type||Ecdysteroid receptor
BGIBMGA004359	260.184	149.831	0.7962	1.73652	0.020817	-//-
BGIBMGA007814	168.781	97.44	0.79257	1.73216	0.046501	Small GTPase superfamily||P-loop containing nucleoside triphosphate hydrolase
BGIBMGA002762	191.667	110.729	0.79156	1.73095	0.038549	-//-
BGIBMGA010942	550.092	318.024	0.79054	1.72972	0.0055746	-//-
BGIBMGA001926	2280.45	1321.14	0.78754	1.72613	0.0010492	Polyprenyl synthetase||Polyprenyl synthetase, conserved site||Isoprenoid synthase domain
Novel00348	2253.85	1305.94	0.7873	1.72584	0.0010979	PREDICTED: uncharacterized protein LOC101735648 [Bombyx mori]
BGIBMGA006813	1048.21	608.38	0.78488	1.72295	0.0024088	Nucleoporin, Nup133/Nup155-like, N-terminal||WD40/YVTN repeat-like-containing domain||WD40-repeat-containing domain||Nucleoporin, Nup155-like
BGIBMGA005288	1758.39	1020.94	0.78436	1.72233	0.0012386	FACT complex subunit POB3-like, N-terminal PH domain||SSRP1 domain||PH domain-like||High mobility group box domain||Structure-specific recognition protein||Domain of unknown function DUF1747
BGIBMGA003840	1174.39	681.889	0.78431	1.72227	0.00203	Like-Sm (LSM) domain containing protein, LSm4/SmD1/SmD3||Small nuclear ribonucleoprotein D1||LSM domain||LSM domain, eukaryotic/archaea-type
BGIBMGA001497	537.822	312.603	0.7828	1.72047	0.0058091	SET domain||Bromodomain||Zinc finger, PHD-type||Post-SET domain||Bromo adjacent homology (BAH) domain||AWS domain||Zinc finger, FYVE/PHD-type||Zinc finger, RING/FYVE/PHD-type
Novel00495	917.275	533.398	0.78214	1.71968	0.0016234	PREDICTED: uncharacterized protein LOC101737586 [Bombyx mori]
BGIBMGA006191	1998.49	1162.14	0.78212	1.71966	0.00082002	tRNA-guanine transglycosylase||tRNA-guanine(15) transglycosylase-like
BGIBMGA007965	3205.06	1865.63	0.78069	1.71795	0.0010013	RNA recognition motif domain
BGIBMGA013228	383.895	223.497	0.78046	1.71768	0.0077434	-//-
BGIBMGA006979	521.307	303.875	0.77866	1.71554	0.0047937	Histone H2A deubiquitinase MYSM1||Homeobox domain-like||JAB1/MPN/MOV34 metalloenzyme domain
BGIBMGA009855	192.289	112.166	0.77764	1.71432	0.039123	PHF5-like
BGIBMGA010005	732.474	427.463	0.77698	1.71354	0.0039792	Zinc finger, FYVE/PHD-type||Zinc finger, PHD-type||Bromodomain associated domain||Zinc finger, PHD-finger||Zinc finger, RING/FYVE/PHD-type||Zinc finger, PHD-type, conserved site
BGIBMGA008347	802.542	468.484	0.77658	1.71307	0.0026735	-//-
BGIBMGA005799	220.303	128.671	0.7758	1.71214	0.044767	Regulator of chromosome condensation 1/beta-lactamase-inhibitor protein II||Regulator of chromosome condensation, RCC1
BGIBMGA011693	1154.5	674.405	0.77559	1.71189	0.0019739	Carbohydrate-binding WSC||Xylosyltransferase||Glycosyl transferase, family 14
BGIBMGA012328	3550.86	2074.24	0.77558	1.71188	0.0019649	Amino acid transporter, transmembrane domain
BGIBMGA007540	1436.53	842.197	0.77036	1.7057	0.016058	Rho GTPase activation protein||Ras GTPase-activating protein, conserved site||C2 domain||PH domain-like||Zinc finger, Btk motif||Ras GTPase-activating protein
BGIBMGA002139	282.255	165.652	0.76884	1.7039	0.030409	-//-
BGIBMGA009239	240.199	140.973	0.76881	1.70386	0.025646	-//-
BGIBMGA005282	1157.94	680.329	0.76726	1.70203	0.0023991	SF3B4, RNA recognition motif 2||RNA recognition motif domain
BGIBMGA005582	898.896	528.201	0.76707	1.70181	0.0041736	SOCS box domain||SH2 domain||Cytokine-inducible SH2-containing protein
BGIBMGA011572	4870.07	2862	0.76692	1.70163	0.00045484	JmjC domain
BGIBMGA000355	396.673	233.181	0.7665	1.70114	0.010259	Transcription initiation factor IIE subunit alpha, N-terminal||TFIIEalpha/SarR/Rpc3 HTH domain||Winged helix-turn-helix DNA-binding domain||Transcription factor TFIIE alpha subunit, C-terminal||Transcription factor TFE/TFIIEalpha HTH domain||Zinc finger, RING/FYVE/PHD-type
BGIBMGA009460	318.134	187.236	0.76477	1.6991	0.017574	-//-
BGIBMGA001575	248.015	145.979	0.76467	1.69898	0.024289	SKP1/BTB/POZ domain||BTB/POZ domain
BGIBMGA010261	752.432	443.167	0.76371	1.69785	0.0035131	DNA mismatch repair protein MutS-homologue MSH6||DNA mismatch repair protein MutS, C-terminal||DNA mismatch repair protein MutS/MSH||DNA mismatch repair protein MutS, core||DNA mismatch repair protein MutS, N-terminal||DNA mismatch repair protein MutS-like, N-terminal||DNA mismatch repair protein MutS, clamp||P-loop containing nucleoside triphosphate hydrolase||DNA mismatch repair protein MutS, c…
BGIBMGA010745	601.298	354.322	0.76302	1.69704	0.045559	Flavodoxin/nitric oxide synthase||Flavoprotein-like domain||Anticodon-binding||Brix domain||Flavodoxin-like||Riboflavin synthase-like beta-barrel
BGIBMGA005731	1881.43	1109.55	0.76186	1.69568	0.0019795	Armadillo-like helical||Armadillo||Juxtamembrane domain-associated catenin||Armadillo-type fold||Plakophilin/Delta catenin
BGIBMGA013849	2890.73	1705.5	0.76124	1.69495	0.0016228	Serpin domain||Serpin family||Serpin, conserved site
BGIBMGA000311	1182.93	698.047	0.76097	1.69463	0.0027353	Death domain||Death-like domain
BGIBMGA012077	1818.98	1074.07	0.76003	1.69353	0.0018708	Glycoside hydrolase superfamily||Glycoside hydrolase family 31||Galactose mutarotase-like domain||Galactose mutarotase, N-terminal barrel||Glycoside hydrolase family 31, N-terminal domain||Glycosyl hydrolases family 31, conserved site||P-type trefoil domain
BGIBMGA009604	313.854	185.517	0.75854	1.69178	0.023809	Ras-associating (RA) domain||C2 domain||Phosphoinositide phospholipase C family||1-phosphatidylinositol 4,5-bisphosphate phosphodiesterase epsilon-1||Phospholipase C, phosphatidylinositol-specific, Y domain||Ubiquitin-related domain||PLC-like phosphodiesterase, TIM beta/alpha-barrel domain
BGIBMGA007000	265.221	156.79	0.75836	1.69157	0.028064	Tetratricopeptide repeat-containing domain||Tetratricopeptide, SHNi-TPR domain||Tetratricopeptide repeat||Tetratricopeptide-like helical domain
BGIBMGA004127	477.953	282.575	0.75823	1.69141	0.010476	Phosphorylated adapter RNA export protein, RNA-binding domain
BGIBMGA003534	725.465	429.207	0.75723	1.69024	0.0059186	WD40 repeat||WD40/YVTN repeat-like-containing domain||WD40-repeat-containing domain||WD40 repeat, conserved site||Minichromosome loss protein Mcl1, middle region
BGIBMGA001657	596.522	353.007	0.75688	1.68983	0.020817	DNA binding HTH domain, Psq-type||PiggyBac transposable element-derived protein||Zinc finger C2H2-type||Homeobox domain-like
BGIBMGA012651	18805	11133.7	0.75619	1.68902	0.0082978	-//-
BGIBMGA005985	250.401	148.39	0.75485	1.68746	0.025461	Plexin, cytoplasmic RasGAP domain||Plexin family||Immunoglobulin-like fold||Immunoglobulin E-set||IPT domain||Rho GTPase activation protein||Plexin repeat||WD40/YVTN repeat-like-containing domain||Sema domain||PSI domain
Novel00194	11564.1	6856.23	0.75416	1.68665	0.008853	olfactory receptor [Bombyx mori]
BGIBMGA000549	472.237	280.15	0.75331	1.68566	0.011611	Alpha/Beta hydrolase fold||Peptidase S28
BGIBMGA012456	9549.87	5665.59	0.75326	1.6856	0.00055445	Aquaporin transporter||Major intrinsic protein, conserved site||Major intrinsic protein||Aquaporin-like
BGIBMGA006491	912.944	542.573	0.75071	1.68262	0.0034349	Wings apart-like protein||WAPL domain||Armadillo-like helical||Armadillo-type fold
BGIBMGA006131	8868.33	5270.95	0.7506	1.68249	0.0023455	Caspase-like domain||Peptidase C14, p20 domain||Peptidase family C14A, cysteine active site||Peptidase C14, caspase non-catalytic subunit p10||Peptidase C14A, caspase catalytic domain||Peptidase family C14A, His active site
BGIBMGA010668	1257.78	747.808	0.75015	1.68197	0.0019305	Barrier- to-autointegration factor, BAF
BGIBMGA008707	2681.42	1594.92	0.74951	1.68122	0.0017745	WD40-repeat-containing domain||WD40/YVTN repeat-like-containing domain||WD40 repeat
BGIBMGA010155	182.449	108.638	0.74797	1.67943	0.04218	Elongin A binding-protein 1||Ribonuclease H-like domain||Exonuclease, RNase T/DNA polymerase III||RNA exonuclease 1-like, exonuclease domain
Novel00369	197.436	117.585	0.74768	1.67909	0.0428	PREDICTED: uncharacterized protein LOC105842323 [Bombyx mori]
BGIBMGA000391	248.962	148.291	0.7475	1.67888	0.03219	Glycine cleavage system P protein||Pyridoxal phosphate-dependent transferase||Aromatic amino acid beta-eliminating lyase/threonine aldolase||Pyridoxal phosphate-dependent transferase, major region, subdomain 1||Pyridoxal phosphate-dependent transferase, subdomain 2||Glycine dehydrogenase (decarboxylating)
Novel00753	1103.02	657.34	0.74675	1.67801	0.0036694	PREDICTED: probable nucleoporin Nup54 isoform X1 [Bombyx mori]
BGIBMGA006634	1295	772.723	0.74493	1.67589	0.0029062	Ima1, N-terminal domain
BGIBMGA011626	1345.08	803.074	0.74409	1.67492	0.0034329	-//-
BGIBMGA010800	275.955	164.816	0.74357	1.67431	0.033412	WD40 repeat||WD40/YVTN repeat-like-containing domain||Anaphase-promoting complex subunit 4, WD40 domain||WD40-repeat-containing domain||WD40 repeat, conserved site||Translation initiation factor, beta propellor-like domain||G-protein beta WD-40 repeat
BGIBMGA002707	1536.02	917.548	0.74334	1.67405	0.0021581	TSC-22 / Dip / Bun
BGIBMGA011804	421.084	251.99	0.74074	1.67103	0.010704	RNA helicase, DEAD-box type, Q motif||P-loop containing nucleoside triphosphate hydrolase||Helicase superfamily 1/2, ATP-binding domain||DEAD/DEAH box helicase domain||Helicase, C-terminal
BGIBMGA010221	589.458	353.08	0.73939	1.66947	0.0080794	Post-SET domain||Zinc finger, PHD-type||Bromodomain||SET domain||Zinc finger, FYVE/PHD-type||Zinc finger, nuclear hormone receptor-type||FY-rich, C-terminal||FY-rich, N-terminal||Extended PHD (ePHD) domain||Zinc finger, RING/FYVE/PHD-type||Zinc finger, PHD-finger
BGIBMGA001985	227.798	136.523	0.73861	1.66857	0.042978	Ankyrin repeat-containing domain||Ankyrin repeat
BGIBMGA009897	359.88	215.84	0.73755	1.66734	0.016184	Zinc finger, DBF-type
BGIBMGA011392	912.049	547.577	0.73605	1.66561	0.0041366	Zinc finger, RING/FYVE/PHD-type||Zinc finger C2H2-type
BGIBMGA010847	326.183	196.015	0.73472	1.66407	0.032176	Alpha-D-phosphohexomutase, C-terminal
BGIBMGA001744	584.863	351.673	0.73386	1.66308	0.0098811	Zinc finger C2H2-type||Zinc finger, RING/FYVE/PHD-type
BGIBMGA013501	953.69	573.513	0.73369	1.66289	0.0050531	Structural maintenance of chromosomes protein 6||P-loop containing nucleoside triphosphate hydrolase||RecF/RecN/SMC, N-terminal
BGIBMGA009277	228.825	137.611	0.73365	1.66284	0.037515	RNA recognition motif domain
BGIBMGA001897	510.794	307.417	0.73254	1.66156	0.010635	Cwf19-like protein, C-terminal domain-2||Cwf19-like, C-terminal domain-1||HIT-like domain
BGIBMGA014179	406.008	244.353	0.73254	1.66156	0.012606	FCP1 homology domain||Ubiquitin-related domain||Ubiquitin domain||HAD-like domain||HAD-superfamily hydrolase, subfamily IIID
BGIBMGA014278	6507.73	3917.46	0.73224	1.66122	0.0053838	Bunyavirus nucleocapsid (N) protein
BGIBMGA001967	544.721	327.949	0.73205	1.661	0.010438	Protein kinase-like domain||Protein kinase domain||Phox homologous domain
BGIBMGA000550	368.63	222.009	0.73156	1.66043	0.026904	Mediator complex, subunit Med23
BGIBMGA002211	491.743	297.096	0.72698	1.65517	0.011475	Thioredoxin-like fold||Glutathione S-transferase, N-terminal||Glutathione S-transferase, C-terminal-like||Glutathione S-transferase, C-terminal
BGIBMGA001763	284.283	171.765	0.72689	1.65507	0.030566	-//-
BGIBMGA001954	1757.46	1062.07	0.72662	1.65476	0.0023245	K Homology domain||K Homology domain, type 1
BGIBMGA002983	898.209	543.085	0.72587	1.6539	0.0061233	WD40-repeat-containing domain||WD40/YVTN repeat-like-containing domain||WD40 repeat
BGIBMGA009396	866.882	524.165	0.72582	1.65384	0.0075578	Ankyrin repeat and LEM domain-containing protein 2||Ankyrin repeat||Ankyrin repeat-containing domain
BGIBMGA000956	615.122	371.979	0.72565	1.65365	0.0093963	-//-
BGIBMGA006090	229.428	138.81	0.72493	1.65282	0.040326	-//-
BGIBMGA005626	323.379	195.809	0.72378	1.6515	0.028258	C2H2- zinc finger protein family subset||Zinc finger C2H2-type
BGIBMGA004082	1471.62	893.366	0.72008	1.64727	0.0030985	FERM/acyl-CoA-binding protein, 3-helical bundle||Serine-threonine/tyrosine-protein kinase, catalytic domain||Protein kinase domain||Protein kinase, ATP binding site||Tyrosine-protein kinase, active site||Tyrosine-protein kinase, catalytic domain||Protein kinase-like domain
BGIBMGA012932	601	365.097	0.71908	1.64613	0.013014	BTB/POZ domain||Kelch repeat type 1||Kelch-type beta propeller||SKP1/BTB/POZ domain
BGIBMGA001296	625.686	380.573	0.71727	1.64407	0.027295	Ets domain||Sterile alpha motif/pointed domain||Pointed domain||Winged helix-turn-helix DNA-binding domain
BGIBMGA000131	364.398	221.722	0.71677	1.6435	0.025539	Rossmann-like alpha/beta/alpha sandwich fold||Valine-tRNA ligase||Aminoacyl-tRNA synthetase, class I, conserved site||Valyl-tRNA synthetase, tRNA-binding arm||Aminoacyl-tRNA synthetase, class Ia||Valyl tRNA synthetase, anticodon-binding domain||Aminoacyl-tRNA synthetase, class Ia, anticodon-binding||Valyl/Leucyl/Isoleucyl-tRNA synthetase, editing domain||Methionyl/Valyl/Leucyl/Isoleucyl-tRNA synt…
BGIBMGA013791	1154.57	703.217	0.71532	1.64185	0.0079485	Nucleoporin NSP1/NUP62||Nucleoporin, NSP1-like, C-terminal
BGIBMGA014085	985.153	600.228	0.71484	1.6413	0.0094764	-//-
Novel01099	373.443	227.534	0.71481	1.64127	0.022075	putative pol-like protein [Danaus plexippus]
BGIBMGA006758	4513.64	2752.18	0.71372	1.64003	0.048781	-//-
BGIBMGA000237	2797.95	1707.21	0.71273	1.6389	0.0023714	Folliculin-interacting protein, C-terminal domain||Folliculin-interacting protein family||Folliculin-interacting protein, N-terminal domain||Folliculin-interacting protein, middle domain
BGIBMGA000228	326.949	199.587	0.71205	1.63813	0.032873	-//-
BGIBMGA013084	1185.91	724.949	0.71004	1.63585	0.005353	CDC45 family
Novel00311	1517.62	929.295	0.7076	1.63309	0.0037487	PREDICTED: dual specificity tyrosine-phosphorylation-regulated kinase 2-like [Plutella xylostella]
BGIBMGA002140	2468.57	1511.82	0.70739	1.63285	0.0038423	AMP-dependent synthetase/ligase
BGIBMGA004247	377.481	231.451	0.7057	1.63094	0.018737	Phospholipid/glycerol acyltransferase
BGIBMGA005308	482.091	295.7	0.70517	1.63034	0.016494	SAC3/GANP/THP3||Germinal-centre associated nuclear protein, MCM3AP domain
BGIBMGA002260	394.312	241.951	0.70462	1.62972	0.015758	Protein of unknown function DUF2362
BGIBMGA009898	320.189	196.48	0.70454	1.62962	0.02794	Hid-1/Ecm30
BGIBMGA002618	25951.6	15930.3	0.70405	1.62907	0.001347	Leucine-rich repeat, typical subtype||Leucine-rich repeat domain, L domain-like||Leucine-rich repeat
BGIBMGA007764	5493.53	3372.73	0.70382	1.62881	0.030409	Immunoglobulin-like fold||Interleukin-1 receptor family||Toll/interleukin-1 receptor homology (TIR) domain||Immunoglobulin-like domain
BGIBMGA008348	78591.1	48261.3	0.7035	1.62845	0.020426	Niemann-Pick C1, N-terminal||Sterol-sensing domain||Protein patched/dispatched
Novel01246	267.392	164.297	0.70265	1.62749	0.040537	endonuclease and reverse transcriptase-like protein [Bombyx mori]
BGIBMGA000757	1367.22	840.847	0.70133	1.626	0.0053478	Tetratricopeptide repeat-containing domain||Nucleic acid-binding, OB-fold||HAT (Half-A-TPR) repeat||Suppressor of forked||S1 domain||RNA-binding domain, S1||Tetratricopeptide-like helical domain
BGIBMGA006210	270.802	166.669	0.70025	1.62479	0.0427	Tetratricopeptide-like helical domain||Anaphase-promoting complex subunit 5
BGIBMGA005726	1161.88	715.271	0.6999	1.62439	0.0061383	HAD-like domain||P-type ATPase, cytoplasmic domain N||P-type ATPase, subfamily V||P-type ATPase, transmembrane domain||P-type ATPase
BGIBMGA013994	413.251	254.451	0.69963	1.62409	0.025781	Glutathione peroxidase active site||Epoxide hydrolase, N-terminal||Glutathione peroxidase||Thioredoxin-like fold||Glutathione peroxidase conserved site||Alpha/Beta hydrolase fold
BGIBMGA011695	2451.01	1510.8	0.69807	1.62233	0.0044989	Nucleoprotein TPR/MLP1
BGIBMGA001750	398.222	245.753	0.69637	1.62042	0.025403	Tetratricopeptide repeat-containing domain||FKBP-type peptidyl-prolyl cis-trans isomerase domain||Tetratricopeptide repeat 2||Peptidyl-prolyl cis-trans isomerase, FKBP-type||Tetratricopeptide repeat||Tetratricopeptide-like helical domain
BGIBMGA003699	680.535	420.159	0.69573	1.6197	0.0083077	GYF domain||GYF-like domain
BGIBMGA006771	345.499	213.332	0.69558	1.61954	0.035483	Cyclophilin-like domain||Cyclophilin-type peptidyl-prolyl cis-trans isomerase domain||Cyclophilin-type peptidyl-prolyl cis-trans isomerase, conserved site||Cyclophilin-type peptidyl-prolyl cis-trans isomerase
BGIBMGA012772	4311.97	2665.22	0.69409	1.61786	0.0035552	RNA helicase, DEAD-box type, Q motif||P-loop containing nucleoside triphosphate hydrolase||Helicase superfamily 1/2, ATP-binding domain||DEAD/DEAH box helicase domain||Helicase, C-terminal
BGIBMGA003023	980.029	606.827	0.69154	1.61501	0.0065181	Zinc finger, CCCH-type
BGIBMGA009838	834.697	517.444	0.68985	1.61312	0.0084882	CRAL/TRIO, N-terminal domain||CRAL-TRIO lipid binding domain||GOLD domain
BGIBMGA012169	494.119	306.58	0.68859	1.61171	0.019567	-//-
BGIBMGA011089	462.718	287.503	0.68656	1.60944	0.015228	Mbt repeat||Sterile alpha motif/pointed domain||Zinc finger, MYM-type||Sterile alpha motif domain
BGIBMGA003521	4041.22	2513.65	0.68501	1.60771	0.0035673	Zinc finger, PHD-type, conserved site||Zinc finger, PHD-finger||Zinc finger, RING/FYVE/PHD-type||Spen paralogue and orthologue SPOC, C-terminal||Zinc finger, FYVE/PHD-type||BRK domain||Zinc finger, PHD-type||Transcription elongation factor S-II, central domain
BGIBMGA007867	491.072	306.028	0.68227	1.60466	0.021274	Zinc finger C2H2-type||Zinc finger, RING/FYVE/PHD-type
BGIBMGA012860	1757.95	1095.62	0.68215	1.60453	0.0058027	Chromo domain subgroup||Chromo/chromo shadow domain||Chromo domain, conserved site||Chromo domain||Chromo shadow domain||Chromo domain-like
BGIBMGA007806	497.077	309.802	0.68212	1.6045	0.019709	-//-
Novel00038	451.514	281.838	0.6799	1.60203	0.022978	PREDICTED: reticulocalbin-2-like, partial [Bombyx mori]
BGIBMGA003513	1791.87	1118.74	0.67958	1.60167	0.0057611	Quinolinate phosphoribosyl transferase, C-terminal||Nicotinate phosphoribosyltransferase family||Aldolase-type TIM barrel
BGIBMGA010808	490.164	306.351	0.67808	1.60001	0.030376	PGC-1||RNA recognition motif domain
BGIBMGA010267	413.684	259.058	0.67526	1.59688	0.027295	Cadherin-like||Concanavalin A-like lectin/glucanase domain||Cadherin, cytoplasmic domain||Catenin binding domain||Laminin G domain
BGIBMGA003414	270.351	169.403	0.67438	1.59591	0.046648	Cyclophilin-like domain||Peptidyl-prolyl cis-trans isomerase E, RNA recognition motif||Cyclophilin-type peptidyl-prolyl cis-trans isomerase domain||RNA recognition motif domain||Cyclophilin-type peptidyl-prolyl cis-trans isomerase
BGIBMGA012553	596.243	373.628	0.6743	1.59582	0.020127	Zinc finger C2H2-type
BGIBMGA010846	358.634	224.954	0.67288	1.59425	0.048731	Alpha-D-phosphohexomutase, alpha/beta/alpha I/II/III||Alpha-D-phosphohexomutase, alpha/beta/alpha domain I
BGIBMGA003647	773.579	485.278	0.67274	1.5941	0.014212	Tyrosine-protein kinase, active site||Ankyrin repeat-containing domain||Protein kinase, ATP binding site||Serine-threonine/tyrosine-protein kinase, catalytic domain||SH2 domain||Protein kinase-like domain||Shark-like, N-terminal SH2 domain||Tyrosine-protein kinase, catalytic domain||Protein kinase domain||Ankyrin repeat
BGIBMGA002009	328.162	206.338	0.6694	1.59041	0.038763	cGMP-dependent protein kinase, interacting domain
BGIBMGA009086	283.548	178.351	0.66887	1.58983	0.048859	Guanylate kinase/L-type calcium channel beta subunit||Guanylate kinase-like domain||P-loop containing nucleoside triphosphate hydrolase
BGIBMGA011628	1656.93	1044.31	0.66596	1.58662	0.008698	-//-
BGIBMGA007018	404.215	254.78	0.66587	1.58652	0.030944	Histone deacetylase complex subunit SAP130||Histone deacetylase complex subunit SAP130, C-terminal domain
BGIBMGA009049	11377.3	7172.5	0.66562	1.58625	0.0031991	Niemann-Pick C type protein||Niemann-Pick C1, N-terminal||Sterol-sensing domain||Protein patched/dispatched
BGIBMGA006495	1208.74	762.461	0.66477	1.58532	0.009988	Staphylococcal nuclease (SNase-like), OB-fold/extended TUDOR domain||Tudor domain
BGIBMGA002842	507.402	320.109	0.66457	1.5851	0.017424	-//-
BGIBMGA006301	313.617	198.013	0.66341	1.58382	0.04616	Vps72/YL1, C-terminal||Vps72/YL1 family
BGIBMGA010971	1045.95	660.843	0.66243	1.58275	0.010324	-//-
BGIBMGA008543	812.736	513.95	0.66116	1.58135	0.017298	SERTA domain
BGIBMGA009170	355.026	224.522	0.66107	1.58125	0.043749	WD40 repeat, conserved site||WD40 repeat||WD40-repeat-containing domain||WD40/YVTN repeat-like-containing domain
BGIBMGA005702	657.961	416.25	0.66055	1.58069	0.019049	Nucleoporin Nup85-like
BGIBMGA005701	1861.84	1177.96	0.66044	1.58056	0.0063549	Fascin, metazoans||Fascin domain||Fascin||Actin cross-linking
BGIBMGA011571	421.619	267.072	0.65871	1.57867	0.029972	-//-
BGIBMGA007542	272.796	172.88	0.65805	1.57795	0.047815	RUN domain||Putative zinc-RING and/or ribbon
BGIBMGA006995	387.145	245.476	0.65729	1.57712	0.030797	Histone acetyltransferase domain, MYST-type||Chromo/chromo shadow domain||RNA binding activity-knot of a chromodomain||Chromo domain-like||Acyl-CoA N-acyltransferase
BGIBMGA008706	6931.63	4399.09	0.65599	1.5757	0.0060571	WD40 repeat||WD40/YVTN repeat-like-containing domain||WD40-repeat-containing domain||WD40 repeat, conserved site
Novel01097	436.633	277.519	0.65383	1.57334	0.02969	PREDICTED: Niemann-Pick C1 protein [Bombyx mori]
BGIBMGA014091	10526.2	6691.04	0.65369	1.57319	0.0076654	Domain of unknown function DUF4781
BGIBMGA000532	478.794	304.434	0.65328	1.57274	0.032935	Bromodomain
BGIBMGA001787	755.974	481.069	0.65209	1.57144	0.016184	Zinc finger C2H2-type
BGIBMGA004358	785.347	500.651	0.64952	1.56865	0.021147	FERM central domain||Tyrosine-protein kinase, active site||Serine-threonine/tyrosine-protein kinase, catalytic domain||FERM/acyl-CoA-binding protein, 3-helical bundle||PH domain-like||FERM domain||Protein kinase-like domain||Tyrosine-protein kinase, catalytic domain||Protein kinase domain
BGIBMGA002356	328.301	209.351	0.6491	1.56819	0.040736	-//-
BGIBMGA011887	661.01	421.513	0.6491	1.56819	0.02047	Dihydroorotate dehydrogenase domain||Dihydroorotate dehydrogenase, conserved site||Aldolase-type TIM barrel||Dihydroorotate dehydrogenase, class 2||Dihydroorotate dehydrogenase, class 1/ 2
BGIBMGA000069	860.91	549.462	0.64784	1.56682	0.019819	Plus-3 domain||RNA polymerase-associated protein Rtf1
BGIBMGA004963	551.387	352.079	0.64716	1.56608	0.027843	Intron-binding protein aquarius, N-terminal||CWF11 family||P-loop containing nucleoside triphosphate hydrolase
Novel00720	473.233	302.344	0.64636	1.56521	0.030199	PREDICTED: regulation of nuclear pre-mRNA domain-containing protein 2-like [Bombyx mori]>gi|827563091|ref|XP_004933620.2| PREDICTED: regulation of nuclear pre-mRNA domain-containing protein 2-like [Bombyx mori]
BGIBMGA005629	549.189	350.882	0.64632	1.56517	0.028978	WD40/YVTN repeat-like-containing domain||BEACH domain||WD40-repeat-containing domain||WD40 repeat
BGIBMGA008926	1586.8	1013.87	0.64626	1.56511	0.012062	Zinc finger, RING/FYVE/PHD-type||Ubiquitin conjugation factor E4, core||U box domain
BGIBMGA005700	27961.3	17868.1	0.64605	1.56488	0.0069379	Epsin-2, metazoa||ENTH domain||Ubiquitin interacting motif||ENTH/VHS
BGIBMGA001576	530.092	339.204	0.64409	1.56275	0.022075	Zinc finger C2H2-type
BGIBMGA004574	2383.6	1526.02	0.64336	1.56196	0.010704	Amino acid permease/ SLC12A domain
BGIBMGA008783	1207.39	773.776	0.6419	1.56038	0.01428	Zinc finger, AD-type||Zinc finger C2H2-type||Homeobox domain-like
BGIBMGA009607	491.3	315.027	0.64113	1.55955	0.037147	Thioredoxin-like fold||Glutathione S-transferase, N-terminal
BGIBMGA004661	1292.97	829.397	0.64055	1.55892	0.016225	LSM domain||LSM domain, eukaryotic/archaea-type||Small nuclear ribonucleoprotein E
BGIBMGA008572	1853.13	1191.93	0.63667	1.55474	0.014697	RNA recognition motif domain||PAP/25A-associated||Polymerase, nucleotidyl transferase domain
BGIBMGA010488	532.774	343.092	0.63493	1.55286	0.038551	Pre-mRNA-splicing factor SPF27
BGIBMGA010972	383.081	248.082	0.62683	1.54417	0.043425	-//-
BGIBMGA006026	1014.64	657.123	0.62673	1.54406	0.017366	C2 domain||Domain of unknown function DM14||Tetratricopeptide-like helical domain
BGIBMGA009805	1610.03	1042.8	0.62663	1.54395	0.015855	Actin family||Actin-like protein 6A
BGIBMGA004691	1962.27	1273.95	0.62321	1.5403	0.014191	BRCT domain||Poly(ADP-ribose) polymerase, regulatory domain||Poly(ADP-ribose) polymerase, catalytic domain||Zinc finger, PARP-type||PADR1 domain||WGR domain||Poly [ADP-ribose] polymerase
BGIBMGA007019	875.716	569.26	0.62138	1.53835	0.026967	Ribosomal protein S23/S25, mitochondrial||Mammalian uncoordinated homology 13, domain 2||Ribosomal protein S23/Rsm25, mitochondrial||XLR/SYCP3/FAM9 domain
BGIBMGA007107	1790.05	1163.63	0.62137	1.53834	0.012318	RNA-polymerase II-associated protein 3-like, C-terminal domain||Tetratricopeptide-like helical domain||Tetratricopeptide repeat||Tetratricopeptide repeat-containing domain
BGIBMGA014036	657.143	427.272	0.62105	1.53799	0.031399	G-protein beta WD-40 repeat||TFIID subunit TAF5, NTD2 domain||WD40 repeat, conserved site||WD40/YVTN repeat-like-containing domain||WD40-repeat-containing domain||WD40 repeat
BGIBMGA008100	4335.11	2818.83	0.62097	1.53791	0.010341	-//-
BGIBMGA007776	353.308	229.877	0.62006	1.53694	0.045881	Exostosin , C-terminal||Nucleotide-diphospho-sugar transferases||Exostosin-like
BGIBMGA003089	3822.47	2487.83	0.61961	1.53646	0.011497	Protein-tyrosine phosphatase-like||ALIX V-shaped domain||PTP type protein phosphatase||BRO1 domain
BGIBMGA007975	7424.13	4833.54	0.61914	1.53596	0.0068073	EEIG1/EHBP1 N-terminal domain
BGIBMGA002926	1366.51	890.215	0.61827	1.53503	0.01444	PDZ domain
BGIBMGA004380	485.848	317.739	0.61267	1.52909	0.047815	Chromatin modification-related protein Eaf7/MRGBP
BGIBMGA004688	4376.95	2863.6	0.6121	1.52848	0.01444	Dipeptidyl-peptidase 3
BGIBMGA010650	737.053	482.685	0.61069	1.52699	0.029833	Armadillo-like helical||Condensin complex subunit 1, C-terminal||Condensin subunit 1/Condensin-2 complex subunit D3||Armadillo-type fold
BGIBMGA004284	596.949	390.986	0.61049	1.52678	0.042411	Zinc finger C2H2-type
BGIBMGA009594	799.3	524.031	0.60909	1.5253	0.031039	Immunoglobulin-like fold||CBM21 (carbohydrate binding type-21) domain
BGIBMGA011160	1436.33	942.163	0.60834	1.5245	0.016994	SID1 transmembrane family
BGIBMGA008596	1846.21	1211.46	0.60782	1.52395	0.019565	ATPase, AAA-type, conserved site||P-loop containing nucleoside triphosphate hydrolase||NVL2, nucleolin binding domain||AAA+ ATPase domain||ATPase, AAA-type, core
BGIBMGA010464	8888.78	5834.49	0.60738	1.52349	0.011508	-//-
BGIBMGA003318	476.191	312.963	0.60555	1.52156	0.044403	BRCT domain||DNA replication factor RFC1, C-terminal||P-loop containing nucleoside triphosphate hydrolase||DNA polymerase III, clamp loader complex, gamma/delta/delta subunit, C-terminal||Replication factor C subunit 1||ATPase, AAA-type, core||AAA+ ATPase domain
BGIBMGA009253	673.59	442.857	0.60503	1.52101	0.040577	PA domain
BGIBMGA012338	628.196	413.135	0.6046	1.52056	0.047448	PHR||Regulator of chromosome condensation 1/beta-lactamase-inhibitor protein II||Regulator of chromosome condensation, RCC1
Novel00388	882.534	580.691	0.60388	1.5198	0.030448	PREDICTED: probable cleavage and polyadenylation specificity factor subunit 2, partial [Bombyx mori]
BGIBMGA010762	1751.64	1154.79	0.60107	1.51684	0.020933	WD40/YVTN repeat-like-containing domain
BGIBMGA001852	1292.61	852.207	0.60101	1.51678	0.026303	P-loop containing nucleoside triphosphate hydrolase||Helicase superfamily 1/2, ATP-binding domain||SNF2-related, N-terminal domain||AT hook, DNA-binding motif||Helicase, C-terminal
BGIBMGA005315	6221.22	4105.15	0.59976	1.51546	0.014106	Armadillo-type fold||Proteasome/cyclosome repeat||26S proteasome regulatory complex, non-ATPase subcomplex, Rpn1 subunit||Armadillo-like helical
BGIBMGA012960	5950.17	3927.78	0.59922	1.5149	0.012062	Phosphatidylinositol transfer protein||START-like domain
BGIBMGA014241	48315	31969.3	0.59578	1.51129	0.0072301	Zinc finger, LIM-type
BGIBMGA006028	791.255	523.931	0.59477	1.51023	0.042269	Mediator of RNA polymerase II transcription subunit 15||Coactivator CBP, KIX domain
BGIBMGA006178	2384.71	1583.94	0.59029	1.50555	0.016217	Acin1, RNSP1-SAP18 binding (RSB) motif||RNA recognition motif domain||Acinus, RNA recognition motif
BGIBMGA012472	1879.11	1248.58	0.58976	1.505	0.017673	Leucine-rich repeat||Leucine-rich repeat domain, L domain-like
BGIBMGA004976	1718.34	1141.81	0.5897	1.50493	0.027843	RBB1NT||RNA binding activity-knot of a chromodomain||ARID DNA-binding domain||Chromo domain-like
BGIBMGA007052	1601.35	1064.96	0.58849	1.50367	0.024155	HMG-I/HMG-Y, DNA-binding, conserved site||Bromodomain||Bromodomain, conserved site||Transcription initiation factor TFIID subunit 1, domain of unknown function||TAFII-230 TBP-binding
BGIBMGA011190	1341.97	892.638	0.58821	1.50338	0.026883	Serine/threonine-protein kinase, active site||Protein kinase domain||MAP kinase activated protein kinase, C-terminal domain||Protein kinase-like domain
BGIBMGA010644	1341.72	892.793	0.58768	1.50283	0.025213	Ribonuclease H-like domain||Piwi domain||PAZ domain
Novel00821	920.453	614.226	0.58357	1.49855	0.032221	PREDICTED: uncharacterized protein LOC101740083 [Bombyx mori]
BGIBMGA012591	819.068	546.58	0.58355	1.49853	0.044663	Cytochrome B561-related
BGIBMGA008363	1169.82	780.736	0.58338	1.49836	0.028329	Zinc finger, PHD-type||Zinc finger, FYVE/PHD-type||Zinc finger, RING/FYVE/PHD-type||Zinc finger, PHD-finger
BGIBMGA013380	2349.91	1570.09	0.58176	1.49667	0.021092	-//-
BGIBMGA003000	679.333	454.182	0.58085	1.49573	0.038878	Rab-GTPase-TBC domain
BGIBMGA013773	1610.52	1078.14	0.57898	1.49379	0.025252	Ubiquitin-related domain||UBX domain||SEP domain
BGIBMGA011677	718.579	481.346	0.57807	1.49285	0.036246	Crotonase superfamily||ClpP/crotonase-like domain
BGIBMGA005140	4698.2	3149.11	0.57717	1.49192	0.019327	AP-1 transcription factor||Basic-leucine zipper domain
BGIBMGA006779	1443.46	967.801	0.57675	1.49149	0.030199	PPM-type phosphatase, divalent cation binding||PPM-type phosphatase domain||Protein phosphatase 2C family
BGIBMGA003399	1332.74	895.647	0.57339	1.48802	0.037694	-//-
BGIBMGA009463	3189.32	2144.58	0.57255	1.48715	0.023711	Kelch-type beta propeller||Kelch repeat type 1
BGIBMGA000958	1277.62	860.148	0.5708	1.48535	0.033625	XPA C- terminal||Putative DNA-binding domain||Cation efflux protein||Cation efflux protein, cytoplasmic domain
BGIBMGA010711	2546.13	1715.46	0.56971	1.48423	0.030322	Bromodomain||Bromo adjacent homology (BAH) domain||High mobility group box domain||Bromodomain, conserved site
BGIBMGA001048	985.944	664.462	0.56932	1.48382	0.048731	Low-density lipoprotein (LDL) receptor class A repeat||Low-density lipoprotein (LDL) receptor class A, conserved site||EGF-like domain||LDLR class B repeat||Six-bladed beta-propeller, TolB-like
BGIBMGA004137	2292.8	1547.79	0.56691	1.48135	0.033301	Armadillo-type fold||Domain of unknown function DUF4339||Armadillo-like helical||PH domain-like||DnaJ domain
BGIBMGA009941	3294.35	2227.32	0.56468	1.47906	0.03126	Ubiquitin specific protease, conserved site||Peptidase C19, ubiquitin carboxyl-terminal hydrolase||Ubiquitinyl hydrolase||UBA-like||Zinc finger, UBP-type||Ubiquitin specific protease domain||Ubiquitin-associated domain||Zinc finger, RING/FYVE/PHD-type
BGIBMGA011675	2154.09	1461.57	0.55956	1.47382	0.037254	Tetratricopeptide-like helical domain
BGIBMGA012045	833.675	565.959	0.55879	1.47303	0.042687	Sm-like protein Lsm6/SmF||LSM domain, eukaryotic/archaea-type||LSM domain||Small nuclear ribonucleoprotein F
BGIBMGA001183	899.755	611.017	0.55832	1.47255	0.048314	Immunoglobulin-like domain||Immunoglobulin I-set||Protein kinase domain||Immunoglobulin subtype 2||Immunoglobulin subtype||Protein kinase-like domain||Tyrosine-protein kinase, receptor class III, conserved site||Serine-threonine/tyrosine-protein kinase, catalytic domain||Protein kinase, ATP binding site||Tyrosine-protein kinase, active site||Immunoglobulin-like fold||Immunoglobulin
BGIBMGA010396	2023.9	1376.48	0.55615	1.47034	0.036382	Zinc finger, CCHC-type||RNA recognition motif domain
BGIBMGA001801	1992.09	1356.94	0.55393	1.46808	0.040577	RuvB-like||P-loop containing nucleoside triphosphate hydrolase||TIP49, C-terminal
BGIBMGA000189	1838.58	1256.83	0.5488	1.46287	0.037517	Vacuolar protein 14 C-terminal Fig4-binding domain||Armadillo-type fold||Armadillo-like helical||Vacuole morphology and inheritance protein 14||Vacuole morphology and inheritance protein 14, Fab1-binding region
BGIBMGA001666	1833.54	1254.41	0.54763	1.46168	0.042623	Bromodomain
BGIBMGA006617	1273.3	880.099	0.53283	1.44676	0.044638	PSP, proline-rich
BGIBMGA004697	7875.02	5451.14	0.53073	1.44466	0.029787	Forkhead-associated (FHA) domain||Afadin||SMAD/FHA domain||Dilute domain||PDZ domain
BGIBMGA008004	1399.77	971.946	0.52624	1.44017	0.048413	LEM domain||Man1-Src1p-C-terminal domain||MAN1, RNA recognition motif||RNA recognition motif domain||LEM/LEM-like domain
BGIBMGA002640	3242.02	2271.67	0.51314	1.42715	0.046681	Peptidase C12, ubiquitin carboxyl-terminal hydrolase
BGIBMGA006817	2530.07	1781	0.50649	1.42059	0.042044	Immunoglobulin I-set||Fibronectin type III||Immunoglobulin-like domain||Immunoglobulin V-set domain||Immunoglobulin-like fold||Immunoglobulin subtype||Immunoglobulin subtype 2
BGIBMGA009132	21882.4	15463.9	0.50086	1.41506	0.032229	Tubulin/FtsZ, C-terminal||Tubulin||Beta tubulin||Beta tubulin, autoregulation binding site||Tubulin, conserved site||Tubulin/FtsZ, GTPase domain||Tubulin/FtsZ, 2-layer sandwich domain
BGIBMGA007267	3090.78	4368.57	-0.49919	0.707504	0.045308	NADH-ubiquinone oxidoreductase, subunit 10
BGIBMGA011029	10223.6	14463.8	-0.50055	0.706837	0.040876	Thiolase, active site||Thiolase||Thiolase-like||Thiolase, C-terminal||Thiolase, N-terminal||Thiolase, acyl-enzyme intermediate active site||Thiolase, conserved site
BGIBMGA009863	30869.3	43840.4	-0.50609	0.704128	0.048831	Ribosomal protein L27e, conserved site||Translation protein SH3-like domain||Ribosomal protein L2 domain 2||Ribosomal protein L27e||KOW
BGIBMGA001585	8015.83	11409	-0.50925	0.702588	0.048731	Tropomyosin
BGIBMGA004196	3410.9	4858.7	-0.51042	0.702018	0.042785	Peptidase A22B, signal peptide peptidase||Presenilin/signal peptide peptidase
BGIBMGA001073	3429.53	4891.39	-0.51224	0.701133	0.042659	Choline/ethanolamine phosphotransferase||CDP-alcohol phosphatidyltransferase
BGIBMGA012373	1569.12	2240.94	-0.51415	0.700205	0.048533	Ribosomal protein L24e-related||TRASH domain
Novel01320	5007.63	7158.34	-0.5155	0.69955	0.044436	KDEL endoplasmic reticulum protein retention receptor 2 [Bombyx mori]>gi|87248321|gb|ABD36213.1| KDEL endoplasmic reticulum protein retention receptor 2a [Bombyx mori]
BGIBMGA009471	1417.19	2026.55	-0.51599	0.699313	0.042034	Arfaptin homology (AH) domain/BAR domain||Rho GTPase activation protein||Rho GTPase-activating protein domain
BGIBMGA003420	6349.79	9092.04	-0.51789	0.698393	0.031316	Bax inhibitor 1-related
BGIBMGA001841	16323.1	23386.9	-0.51879	0.697957	0.03331	Carboxylesterase, type B||Alpha/Beta hydrolase fold
BGIBMGA003717	1637.62	2348.64	-0.52022	0.697265	0.048657	ATP-dependent 6-phosphofructokinase||Phosphofructokinase, conserved site||Phosphofructokinase domain||ATP-dependent 6-phosphofructokinase, eukaryotic-type
BGIBMGA000117	1213.95	1744.16	-0.52282	0.69601	0.04218	-//-
BGIBMGA011603	2420.96	3479	-0.52309	0.69588	0.033911	Phosphatidylinositol-4-phosphate 5-kinase, C-terminal||Phosphatidylinositol-4-phosphate 5-kinase, core||Phosphatidylinositol-4-phosphate 5-kinase, N-terminal domain
BGIBMGA003828	1673.97	2407.12	-0.52404	0.695422	0.048605	Transcription initiation factor TFIID, 23-30kDa subunit
BGIBMGA011783	5513.6	7935.27	-0.52528	0.694824	0.040503	Ubiquitin-related domain||Autophagy protein Atg8 ubiquitin-like
BGIBMGA001143	2235.43	3220.6	-0.52678	0.694102	0.032362	Major facilitator superfamily domain
BGIBMGA010139	18671.8	26909.1	-0.52724	0.693881	0.033821	Zinc-binding ribosomal protein||Ribosomal protein S27e, zinc-binding domain||Ribosomal protein S27e
BGIBMGA006115	1899.88	2740.98	-0.52878	0.693141	0.041319	Oligosaccharyl transferase complex, subunit OST3/OST6
BGIBMGA007988	2861.83	4132.87	-0.53021	0.692454	0.035137	Inorganic pyrophosphatase
BGIBMGA003008	1586.43	2292.35	-0.53104	0.692056	0.038878	Phosphorylase kinase alpha/beta subunit||Glycoside hydrolase family 15/Phosphorylase b kinase regulatory chain family||Six-hairpin glycosidase-like
BGIBMGA002345	2221.16	3214.66	-0.53335	0.690948	0.030437	Zinc/iron permease
BGIBMGA007565	2565.9	3717.01	-0.53468	0.690312	0.027394	TLDc domain
BGIBMGA001211	8980.29	13009.5	-0.53473	0.690288	0.027277	Myc-type, basic helix-loop-helix (bHLH) domain
BGIBMGA007414	1314.1	1904.41	-0.53527	0.69003	0.034278	Armadillo-type fold||Armadillo-like helical
BGIBMGA001363	9241.05	13402.1	-0.53633	0.689523	0.03219	Ribosomal protein S21e||Ribosomal protein S21e, conserved site
BGIBMGA011493	1182.32	1715.64	-0.53712	0.689145	0.044767	Protein prenyltransferase, alpha subunit
Novel00274	1929.11	2800.09	-0.53754	0.688945	0.038758	PREDICTED: translocator protein-like [Bombyx mori]
BGIBMGA013025	9013.4	13087.8	-0.53808	0.688687	0.026533	Proteasome component (PCI) domain||Winged helix-turn-helix DNA-binding domain||Eukaryotic translation initiation factor 3 subunit A
BGIBMGA013133	2901.49	4214.48	-0.53856	0.688458	0.026904	Nucleic acid-binding, OB-fold||OB-fold nucleic acid binding domain, AA-tRNA synthetase-type||Aspartyl/Asparaginyl-tRNA synthetase, class IIb||Asparagine-tRNA ligase||Aminoacyl-tRNA synthetase, class II (D/K/N)||Aminoacyl-tRNA synthetase, class II||Pectin lyase fold
BGIBMGA000061	560.977	816.303	-0.54116	0.687218	0.046092	Ribosomal protein L35||Ribosomal protein L35, mitochondrial
BGIBMGA011282	13659.1	19879.1	-0.54139	0.687109	0.02766	S15/NS1, RNA-binding||Ribosomal protein S13/S15, N-terminal||Ribosomal protein S15P||Ribosomal protein S15
BGIBMGA014052	1834.32	2671.43	-0.54237	0.686642	0.038494	Major facilitator superfamily domain||Major facilitator superfamily associated domain
BGIBMGA002878	826.502	1205.09	-0.54405	0.685843	0.04532	Zinc finger, RING/FYVE/PHD-type||Zinc finger, SIAH-type||E3 ubiquitin-protein ligase SIN-like||TRAF-like||Seven-in-absentia protein, TRAF-like domain||Zinc finger, RING-type
BGIBMGA008959	3573.89	5212.2	-0.5444	0.685677	0.022715	NADH:ubiquinone oxidoreductase, NDUFB5/SGDH subunit
BGIBMGA007505	1763.06	2571.49	-0.54453	0.685615	0.035794	P-loop containing nucleoside triphosphate hydrolase||Small GTP-binding protein domain||Small GTPase superfamily||Small GTPase superfamily, Rho type
BGIBMGA000959	14336.7	20921.3	-0.54527	0.685263	0.031039	Ribosomal protein L31e, conserved site||Ribosomal protein L31e||Ribosomal protein L31e domain
BGIBMGA013792	22347.9	32635.6	-0.5463	0.684774	0.029684	Nucleic acid-binding, OB-fold||Ribosomal protein S17, conserved site||Ribosomal protein S17/S11||Ribosomal protein S17, archaeal/eukaryotic||40S ribosomal protein S11, N-terminal
BGIBMGA006837	1025.94	1498.73	-0.54679	0.684542	0.046934	Riboflavin synthase-like beta-barrel||Oxidoreductase FAD/NAD(P)-binding||Flavoprotein pyridine nucleotide cytochrome reductase||Ferredoxin reductase-type FAD-binding domain||Flavoprotein-like domain||Flavodoxin-like||FAD-binding, type 1||NADPH-cytochrome P450 reductase||Flavodoxin/nitric oxide synthase
BGIBMGA002839	1830.44	2675.72	-0.54773	0.684096	0.029663	-//-
BGIBMGA002455	2070.64	3029.61	-0.54906	0.683465	0.027347	NADH dehydrogenase [ubiquinone] 1 beta subcomplex subunit 2
BGIBMGA012554	625.801	917.019	-0.55125	0.682429	0.048302	Ubiquinol-cytochrome c chaperone/UPF0174||Ubiquinol-cytochrome c chaperone, CBP3
Novel00004	1429.91	2095.52	-0.55139	0.682362	0.034729	-//-
BGIBMGA003974	1329.22	1949.19	-0.55229	0.681937	0.030199	NADH:ubiquinone oxidoreductase, iron-sulphur subunit 5
BGIBMGA000086	727.696	1067.43	-0.55273	0.681729	0.041066	Macro domain
BGIBMGA009043	2544.8	3733.07	-0.55281	0.681691	0.032847	D-isomer specific 2-hydroxyacid dehydrogenase, NAD-binding domain conserved site||NAD(P)-binding domain||D-isomer specific 2-hydroxyacid dehydrogenase, NAD-binding domain||D-isomer specific 2-hydroxyacid dehydrogenase, catalytic domain
BGIBMGA009845	3860.52	5665.43	-0.55339	0.681417	0.020676	Phosphopantetheine binding ACP domain||Acyl carrier protein (ACP)
BGIBMGA008228	984.96	1445.91	-0.55384	0.681205	0.030408	Tim44-like domain||Mitochondrial import inner membrane translocase subunit Tim44||NTF2-like domain
BGIBMGA001093	718.353	1054.6	-0.55393	0.681162	0.040432	Radical SAM||Lipoyl synthase||Elongator protein 3/MiaB/NifB||Lipoyl synthase, N-terminal||Aldolase-type TIM barrel
BGIBMGA006108	1722.17	2528.31	-0.55394	0.681157	0.037294	WD40 repeat||WD40/YVTN repeat-like-containing domain||WD40-repeat-containing domain
BGIBMGA005251	565.298	830.245	-0.55453	0.680879	0.047448	Histone-fold||CENP-S/Mhf1
Novel01010	16017.7	23538.8	-0.55537	0.680483	0.022563	PREDICTED: 23 kDa integral membrane protein-like [Bombyx mori]
BGIBMGA009579	690.108	1014.15	-0.55538	0.680478	0.040026	HAD-like domain||Phosphatase PHOSPHO-type||Pyridoxal phosphate phosphatase-related
Novel00158	1007.09	1480.92	-0.55631	0.680039	0.033745	hypothetical protein KGM_13285 [Danaus plexippus]
BGIBMGA005684	4352.4	6400.59	-0.5564	0.679997	0.027295	Ribosomal protein L38e
BGIBMGA006507	25961.7	38198.3	-0.55712	0.679658	0.019049	Glutamate/phenylalanine/leucine/valine dehydrogenase, dimerisation domain||NAD(P)-binding domain||Glutamate/phenylalanine/leucine/valine dehydrogenase, C-terminal||Glutamate/phenylalanine/leucine/valine dehydrogenase||NAD(P) binding domain of glutamate dehydrogenase||Leu/Phe/Val dehydrogenases active site
BGIBMGA013811	1081.42	1591.33	-0.55731	0.679568	0.045354	P-loop containing nucleoside triphosphate hydrolase
BGIBMGA014593	1937.95	2851.76	-0.55732	0.679563	0.03435	Alpha-ketoglutarate-dependent dioxygenase AlkB-like||Oxoglutarate/iron-dependent dioxygenase||Alpha-ketoglutarate-dependent dioxygenase alkB homologue 4
BGIBMGA006162	1907.91	2807.73	-0.55741	0.679521	0.021793	P-type ATPase||P-type ATPase, phosphorylation site||P-type ATPase, cytoplasmic domain N||HAD-like domain||P-type ATPase, subfamily V||P-type ATPase, transmembrane domain||P-type ATPase, A domain
BGIBMGA012702	1180.36	1738.45	-0.55857	0.678975	0.033308	ELO family||ELO family, conserved site
BGIBMGA001202	18564.4	27358.5	-0.55945	0.678561	0.020196	Zinc finger, LIM-type
BGIBMGA006606	12912.4	19031.2	-0.55962	0.678481	0.018013	Aldehyde dehydrogenase N-terminal domain||Aldehyde dehydrogenase, glutamic acid active site||Aldehyde dehydrogenase domain||Aldehyde/histidinol dehydrogenase
BGIBMGA001828	11735.3	17304.3	-0.56028	0.678171	0.020561	Zinc finger C2H2-type
BGIBMGA013676	2349.05	3464.85	-0.56072	0.677964	0.026874	Exonuclease, RNase T/DNA polymerase III||Ribonuclease H-like domain
BGIBMGA010588	6808.63	10051	-0.5619	0.677409	0.044184	ATP synthase, F1 complex, delta/epsilon subunit||ATP synthase, F1 complex, delta/epsilon subunit, N-terminal||ATP synthase delta/epsilon subunit, C-terminal domain
BGIBMGA006849	1336.66	1974.5	-0.56285	0.676964	0.03331	Retrieval of early ER protein Rer1
BGIBMGA012127	830.236	1227.2	-0.56378	0.676527	0.040826	WD40 repeat, conserved site||G-protein beta WD-40 repeat||Histone-binding protein RBBP4, N-terminal||WD40 repeat||WD40/YVTN repeat-like-containing domain||WD40-repeat-containing domain
BGIBMGA014227	24005	35483.8	-0.56383	0.676504	0.02672	Myosin tail
BGIBMGA008092	542.659	803.271	-0.56584	0.675562	0.043914	Winged helix-turn-helix DNA-binding domain||Fork head domain
BGIBMGA004179	708.728	1049.61	-0.56655	0.67523	0.032477	Zinc finger, RING/FYVE/PHD-type||Zinc finger, CHY-type||Zinc finger, CTCHY-type||Zinc finger, RING-type
BGIBMGA008875	1463.64	2168.81	-0.56735	0.674855	0.023416	Amidase signature domain
BGIBMGA001481	790.99	1172.36	-0.56769	0.674696	0.042065	YEATS
BGIBMGA003048	1366.21	2025.85	-0.56835	0.674388	0.030408	Signal peptidase complex subunit 2
BGIBMGA011823	3425.59	5080.26	-0.56855	0.674294	0.019075	CAS family, C-terminal||SH3 domain||Serine rich protein interaction
BGIBMGA008302	52420.7	77813.6	-0.56989	0.673668	0.018313	Thioredoxin-like fold||Glutathione S-transferase, C-terminal-like||Glutathione S-transferase, N-terminal||Glutathione S-transferase, C-terminal||Translation elongation factor EF1B, gamma chain, conserved
BGIBMGA000121	1021.8	1516.9	-0.57002	0.673607	0.03066	Mannosyltransferase, DXD
BGIBMGA001587	8273.82	12286.7	-0.57047	0.673397	0.022238	Tropomyosin
BGIBMGA011819	4848.3	7202.21	-0.57096	0.673169	0.019564	Glutathione S-transferase, omega-class||Glutathione S-transferase, N-terminal||Glutathione S-transferase, C-terminal-like||Thioredoxin-like fold
BGIBMGA000167	1101.95	1637.14	-0.57111	0.673099	0.030204	Glyoxalase/fosfomycin resistance/dioxygenase domain||Glyoxalase/Bleomycin resistance protein/Dihydroxybiphenyl dioxygenase||Glyoxalase I, conserved site||Glyoxalase I
BGIBMGA005928	16297.9	24214.2	-0.57117	0.673071	0.02116	Ribosomal protein L29/L36||Ribosomal protein L29, conserved site
BGIBMGA007043	1654.85	2461.3	-0.57272	0.672348	0.031672	Microsomal signal peptidase 12kDa subunit
BGIBMGA007299	736.354	1095.36	-0.57294	0.672245	0.0428	Uncharacterised protein family UPF0363
BGIBMGA010351	1007.77	1500.8	-0.57456	0.671491	0.026334	NADH:ubiquinone oxidoreductase, subunit b14.5b
BGIBMGA010038	901.844	1343.33	-0.57487	0.671347	0.023875	UAA transporter
BGIBMGA002788	1666.16	2482.87	-0.57548	0.671063	0.024038	Zinc finger, LIM-type
BGIBMGA007926	574.837	856.812	-0.57583	0.6709	0.042978	UAA transporter
BGIBMGA000526	47686.1	71109.5	-0.57647	0.670603	0.014534	Cold-shock protein, DNA-binding||Cold shock domain||Nucleic acid-binding, OB-fold||Cold-shock conserved site
BGIBMGA010363	1761.4	2629.76	-0.57821	0.669794	0.017733	Immunoglobulin-like domain||Immunoglobulin I-set||Immunoglobulin subtype 2||Immunoglobulin V-set domain||Immunoglobulin subtype||Fibronectin type III||Down syndrome cell adhesion molecule, C-terminal||Down syndrome cell adhesion molecule||Immunoglobulin||Immunoglobulin-like fold
BGIBMGA002215	839.946	1254.19	-0.57839	0.669711	0.027695	Mitochondrial inner membrane translocase subunit Tim17/Tim22/Tim23/peroxisomal protein PMP24
BGIBMGA006207	4227.11	6312.22	-0.57847	0.669674	0.038114	Cation/H+ exchanger
BGIBMGA002475	705.344	1054.33	-0.57993	0.668996	0.029972	Thrombospondin type-1 (TSP1) repeat
BGIBMGA010970	14779.8	22097.2	-0.58024	0.668853	0.019049	KOW||Translation protein SH3-like domain||Ribosomal protein L2 domain 2||Ribosomal protein L24/L26, conserved site||Ribosomal protein L26/L24, eukaryotic/archaeal
BGIBMGA006364	600.51	898.057	-0.58062	0.668676	0.034384	Pyrroline-5-carboxylate reductase||6-phosphogluconate dehydrogenase C-terminal domain-like||Pyrroline-5-carboxylate reductase, dimerisation domain
BGIBMGA006376	2515.09	3764.93	-0.58201	0.668032	0.019567	HSP20-like chaperone||CS domain
Novel00571	19910.6	29810.6	-0.58229	0.667903	0.01818	ribosomal protein S19 [Bombyx mori]>gi|54609323|gb|AAV34877.1| ribosomal protein S19 [Bombyx mori]
BGIBMGA000395	12426.7	18641.4	-0.58507	0.666617	0.016327	-//-
BGIBMGA007726	600.619	901.085	-0.58521	0.666552	0.03131	ATPase, AAA-type, conserved site||P-loop containing nucleoside triphosphate hydrolase||ATPase, AAA-type, core||Mitochondrial chaperone BCS1||AAA+ ATPase domain||BCS1, N-terminal
BGIBMGA010276	12345.7	18528.4	-0.58574	0.666307	0.018263	Serine proteases, trypsin domain||Peptidase S1, PA clan
BGIBMGA014226	10955.8	16443.9	-0.58587	0.666247	0.040613	P-loop containing nucleoside triphosphate hydrolase||Myosin, N-terminal, SH3-like||IQ motif, EF-hand binding site||Myosin head, motor domain
BGIBMGA013054	573.54	861.988	-0.58777	0.665371	0.03301	DHBP synthase RibB-like alpha/beta domain||YrdC-like domain
BGIBMGA001396	1104.78	1660.67	-0.58801	0.66526	0.017917	HSP20-like chaperone||Protein-tyrosine phosphatase-like, PTPLA||CS domain
BGIBMGA012408	1380.23	2075.75	-0.58872	0.664933	0.021371	-//-
BGIBMGA008478	509.789	766.729	-0.58882	0.664887	0.036519	Carbohydrate kinase PfkB||Ribokinase-like
BGIBMGA004054	1150.38	1731.03	-0.58952	0.664564	0.020245	Maspardin||Alpha/Beta hydrolase fold||Tetratricopeptide repeat||Tetratricopeptide-like helical domain
BGIBMGA003377	364.373	548.67	-0.59053	0.664099	0.038878	P-loop containing nucleoside triphosphate hydrolase||ATPase, AAA-type, core||AAA+ ATPase domain||Replication factor C, C-terminal||DNA polymerase III, clamp loader complex, gamma/delta/delta subunit, C-terminal
BGIBMGA011785	1222.15	1840.5	-0.59068	0.66403	0.025781	NAD(P)-binding domain||Short-chain dehydrogenase/reductase SDR||Dehydrogenase/reductase SDR member 4-like
BGIBMGA011272	3522.9	5306.61	-0.59103	0.663869	0.016578	Ribosomal protein S8e/ribosomal biogenesis NSA2
BGIBMGA011479	2510.37	3785.63	-0.59264	0.663128	0.014618	Purine 5'-nucleotidase||HAD-superfamily hydrolase, subfamily IG, 5'-nucleotidase||HAD-like domain
BGIBMGA009129	960.488	1448.48	-0.5927	0.663101	0.023816	Trafficking protein particle complex subunit 2||Trafficking protein particle complex subunit||Longin-like domain
BGIBMGA003608	178007	268725	-0.5942	0.662412	0.011811	Transcription factor, GTP-binding domain||Translation elongation factor EFTu-like, domain 2||Tr-type G domain, conserved site||Translation elongation factor EFTu/EF1A, C-terminal||Translation elongation factor EF1A/initiation factor IF2gamma, C-terminal||Translation elongation factor EF1A, eukaryotic/archaeal||Translation protein, beta-barrel domain||P-loop containing nucleoside triphosphate hydr…
BGIBMGA001252	1334.22	2014.82	-0.59465	0.662205	0.016327	Ribosomal protein L28/L24
BGIBMGA013612	17311	26156.1	-0.59546	0.661833	0.010078	Perilipin
BGIBMGA001742	3286.8	4966.3	-0.59549	0.66182	0.01153	Syntaxin, N-terminal domain||SNARE||Syntaxin/epimorphin, conserved site||Target SNARE coiled-coil homology domain
BGIBMGA002073	7666.28	11586.3	-0.59582	0.661668	0.03799	Phosphotransferase/anion transporter||Band 3 cytoplasmic domain||Bicarbonate transporter, eukaryotic
BGIBMGA013099	563.117	851.099	-0.59589	0.661636	0.024656	Alpha-ketoglutarate-dependent dioxygenase alkB homologue 7||Alpha-ketoglutarate-dependent dioxygenase AlkB-like
BGIBMGA009974	4286.99	6479.6	-0.59594	0.661613	0.010449	Transketolase-like, pyrimidine-binding domain||2-oxoglutarate dehydrogenase E1 component, N-terminal domain||Multifunctional 2-oxoglutarate metabolism enzyme, C-terminal||Dehydrogenase, E1 component||Thiamin diphosphate-binding fold||2-oxoglutarate dehydrogenase E1 component
Novel00770	3721.46	5625.51	-0.59612	0.661531	0.017574	PREDICTED: esterase FE4-like [Bombyx mori]>gi|827536440|ref|XP_012552961.1| PREDICTED: esterase FE4-like [Bombyx mori]
BGIBMGA001584	3082.42	4661.81	-0.59683	0.661205	0.012853	Tropomyosin
BGIBMGA009018	3978.93	6018.61	-0.59705	0.661104	0.013276	DHS-like NAD/FAD-binding domain||Thiamine pyrophosphate enzyme, central domain||Thiamin diphosphate-binding fold||Thiamine pyrophosphate enzyme, C-terminal TPP-binding||Thiamine pyrophosphate enzyme, N-terminal TPP-binding domain
BGIBMGA003469	28626.6	43307.4	-0.59725	0.661013	0.011506	RNA recognition motif domain||RNA recognition motif domain, eukaryote||Polyadenylate binding protein, human types 1, 2, 3, 4
BGIBMGA004913	337.219	510.337	-0.59776	0.660779	0.048405	DNA-directed RNA polymerase, RBP11-like dimerisation domain||DNA-directed RNA polymerases I and III subunit AC40||DNA-directed RNA polymerase, RpoA/D/Rpb3-type||DNA-directed RNA polymerase, 30-40kDa subunit, conserved site||DNA-directed RNA polymerase, insert domain
BGIBMGA011446	9389.97	14212.5	-0.59797	0.660683	0.012082	Ubiquitin-related domain||Ribosomal protein S30||Ubiquitin domain
BGIBMGA012857	3648.06	5525.2	-0.5989	0.660257	0.010487	Ubiquinol-cytochrome C reductase hinge domain||Cytochrome b-c1 complex, subunit 6
BGIBMGA013610	661.526	1002.1	-0.59916	0.660138	0.029946	Peroxisomal membrane protein 11C, metazoa||Peroxisomal biogenesis factor 11
BGIBMGA009089	528.798	801.532	-0.60004	0.659736	0.024598	Peptidase S8, subtilisin, His-active site||PH domain-like||Peptidase S8, subtilisin-related||Peptidase S8/S53 domain
BGIBMGA001522	482.301	731.196	-0.60032	0.659608	0.036459	Ribosomal protein S5 domain 2-type fold, subgroup||Ribosomal protein S5 domain 2-type fold||P-loop containing nucleoside triphosphate hydrolase||Translation protein, beta-barrel domain||Translation elongation factor EFTu-like, domain 2||EF-G domain III/V-like||Transcription factor, GTP-binding domain
BGIBMGA001100	536.374	813.632	-0.60114	0.659233	0.023962	Protein-tyrosine phosphatase, active site||PTP type protein phosphatase||Tyrosine specific protein phosphatases domain||Protein-tyrosine phosphatase, catalytic||Protein-tyrosine phosphatase-like||SH2 domain
BGIBMGA007416	1053.71	1598.41	-0.60116	0.659224	0.015609	-//-
BGIBMGA013973	626.868	951.715	-0.60237	0.658671	0.025982	-//-
ENSRNA022710110	525.517	798.059	-0.60276	0.658493	0.033729	-//-
BGIBMGA005444	4028.18	6117.38	-0.60279	0.658479	0.014637	Acyl-CoA dehydrogenase/oxidase C-terminal||Acyl-CoA oxidase/dehydrogenase, central domain||Acyl-CoA dehydrogenase/oxidase, N-terminal and middle domain||Acyl-CoA dehydrogenase/oxidase, N-terminal
BGIBMGA006858	527.609	801.506	-0.60324	0.658274	0.026001	Carbohydrate kinase, FGGY, C-terminal||Carbohydrate kinase, FGGY, conserved site||Carbohydrate kinase, FGGY, N-terminal
BGIBMGA001152	2412.08	3665.32	-0.60367	0.658078	0.016626	Ferredoxin reductase-type FAD-binding domain||NADH:cytochrome b5 reductase (CBR)||Oxidoreductase, FAD-binding domain||Flavoprotein pyridine nucleotide cytochrome reductase||Oxidoreductase FAD/NAD(P)-binding||Amino acid transporter, transmembrane domain||Riboflavin synthase-like beta-barrel
BGIBMGA002620	8925.38	13567.8	-0.6042	0.657836	0.0093088	Sequestosome-1, UBA domain||Zinc finger, ZZ-type||UBA-like||PB1 domain
BGIBMGA014065	637.937	969.928	-0.60446	0.657718	0.029733	Immunoglobulin-like domain||Neurofascin/L1/NrCAM, C-terminal domain||Fibronectin type III||Immunoglobulin I-set||Immunoglobulin subtype 2||Immunoglobulin-like fold||Immunoglobulin subtype
BGIBMGA012122	668.95	1018.94	-0.6071	0.656515	0.022819	Alpha/Beta hydrolase fold||Carboxylesterase type B, active site||Carboxylesterase, type B||Carboxylesterase type B, conserved site
BGIBMGA006945	1299.41	1979.28	-0.60712	0.656506	0.016277	TGS-like||Ribosome-binding ATPase YchF/Obg-like ATPase 1||OBG-type guanine nucleotide-binding (G) domain||Domain of unknown function DUF933||P-loop containing nucleoside triphosphate hydrolase||Aminoacyl-tRNA synthetase, class II||Beta-grasp domain||TGS-like domain
BGIBMGA007111	3488.78	5314.7	-0.60726	0.656442	0.012176	Aldolase-type TIM barrel||Dihydroorotate dehydrogenase, conserved site||Dihydroorotate dehydrogenase domain||4Fe-4S ferredoxin-type, iron-sulphur binding domain||4Fe-4S ferredoxin, iron-sulphur binding, conserved site||FAD/NAD(P)-binding domain||Dihydroprymidine dehydrogenase domain II||Alpha-helical ferredoxin
BGIBMGA000804	5976.94	9106.22	-0.60745	0.656356	0.02766	ATP synthase-coupling factor 6, mitochondrial
BGIBMGA001513	2129.67	3245.12	-0.60764	0.656269	0.011859	Peptidase S8, pro-domain||Growth factor receptor cysteine-rich domain||Kexin/furin catalytic domain||Galactose-binding domain-like||Peptidase S8/S53 domain||Proprotein convertase, P||Peptidase S8, subtilisin, Ser-active site||Peptidase S8, subtilisin-related||Protease propeptides/proteinase inhibitor I9||Peptidase S8, subtilisin, Asp-active site||Peptidase S8, subtilisin, His-active site
BGIBMGA007881	3112.09	4742.99	-0.60791	0.656147	0.017333	NADH dehydrogenase [ubiquinone] 1 beta subcomplex subunit 8
BGIBMGA013300	286.471	436.621	-0.60799	0.65611	0.047743	F-box domain||WD40/YVTN repeat-like-containing domain
BGIBMGA012356	1254.92	1912.77	-0.60806	0.656078	0.012625	NADH:ubiquinone oxidoreductase, MNLL subunit
BGIBMGA011844	13754.7	20976.1	-0.60882	0.655733	0.0087876	Thioredoxin domain||Disulphide isomerase||Thioredoxin, conserved site||Protein disulphide isomerase||Thioredoxin-like fold
BGIBMGA002930	5261.94	8029.71	-0.60975	0.65531	0.0087799	CYTH-like domain
BGIBMGA002594	1363.25	2080.79	-0.61008	0.65516	0.015101	Adenylate kinase, conserved site||Adenylate kinase, active site lid domain||Adenylate kinase/UMP-CMP kinase||Adenylate kinase 2||Adenylate kinase subfamily||P-loop containing nucleoside triphosphate hydrolase
BGIBMGA011168	4798.6	7326.48	-0.61051	0.654965	0.010979	Adenosylhomocysteinase-like||S-adenosyl-L-homocysteine hydrolase, conserved site||NAD(P)-binding domain||S-adenosyl-L-homocysteine hydrolase, NAD binding domain
BGIBMGA011403	801.164	1223.72	-0.6111	0.654697	0.019327	HSP20-like chaperone||SGS domain||CS domain
BGIBMGA002259	23722	36305.1	-0.61394	0.65341	0.010449	EF-Hand 1, calcium-binding site||EF-hand domain||EF-hand domain pair
BGIBMGA002838	510.213	781.217	-0.61462	0.653102	0.025278	Protein-L-isoaspartate(D-aspartate) O-methyltransferase||S-adenosyl-L-methionine-dependent methyltransferase
BGIBMGA003702	1119.67	1716.53	-0.61642	0.652288	0.015089	Armadillo-type fold||Armadillo-like helical
Novel01133	1113.61	1707.44	-0.61659	0.652211	0.014595	PREDICTED: elongation of very long chain fatty acids protein 6 [Bombyx mori]
BGIBMGA009987	2385.09	3657.43	-0.61678	0.652125	0.0096799	NADH:ubiquinone oxidoreductase, B18 subunit
BGIBMGA011180	1329.38	2039.62	-0.61754	0.651781	0.013013	Armadillo-like helical||Coatomer subunit gamma, C-terminal||Coatomer/clathrin adaptor appendage, Ig-like subdomain||Coatomer, gamma subunit, appendage, Ig-like subdomain||Coatomer gamma subunit||Armadillo-type fold||Clathrin/coatomer adaptor, adaptin-like, N-terminal||Coatomer/calthrin adaptor appendage, C-terminal subdomain
BGIBMGA006839	1028.38	1577.94	-0.61767	0.651723	0.012127	Thyroid hormone receptor||Zinc finger, NHR/GATA-type||Nuclear hormone receptor||Nuclear hormone receptor, ligand-binding domain||Zinc finger, nuclear hormone receptor-type
BGIBMGA006206	354.352	544.183	-0.61891	0.651163	0.041735	-//-
BGIBMGA002474	432.299	664.136	-0.61945	0.650919	0.030448	Peptidase M12B, propeptide||Metallopeptidase, catalytic domain||Peptidase M12B, ADAM/reprolysin
BGIBMGA004911	4047.87	6220.86	-0.61995	0.650693	0.012614	Ribosomal protein S14, conserved site||Ribosomal protein S14
BGIBMGA012728	4231.16	6509.07	-0.6214	0.65004	0.012643	Carboxylesterase type B, active site||Alpha/Beta hydrolase fold||Carboxylesterase, type B||Carboxylesterase type B, conserved site
BGIBMGA003362	7016.54	10797.1	-0.62181	0.649855	0.0083202	Rossmann-like alpha/beta/alpha sandwich fold||Cytidyltransferase-like domain
BGIBMGA009209	764.719	1176.92	-0.62201	0.649765	0.014913	DnaJ domain, conserved site||Chaperone DnaJ, C-terminal||DnaJ domain||HSP40/DnaJ peptide-binding
BGIBMGA002406	4458.89	6862.82	-0.62212	0.649715	0.011506	Thioredoxin domain||Alkyl hydroperoxide reductase subunit C/ Thiol specific antioxidant||Peroxiredoxin, C-terminal||Thioredoxin-like fold||Peroxiredoxin, AhpC-type
BGIBMGA010604	19963.6	30735.9	-0.62255	0.649522	0.008698	Ubiquitin||Ribosomal protein L40e||Ubiquitin domain||Ubiquitin conserved site||Zinc-binding ribosomal protein||Ubiquitin-related domain
Novel00080	134670	207360	-0.62271	0.64945	0.0055029	PREDICTED: chondroitin proteoglycan-2-like, partial [Bombyx mori]
BGIBMGA010581	873.878	1346.33	-0.62352	0.649085	0.019059	-//-
BGIBMGA007343	1047.07	1613.98	-0.62426	0.648752	0.012409	Cysteine alpha-hairpin motif superfamily||Cytochrome c oxidase copper chaperone
BGIBMGA003587	10693.6	16484.4	-0.62436	0.648707	0.007855	Thioredoxin domain||Thioredoxin, conserved site||Thioredoxin-like fold
BGIBMGA002417	939	1447.93	-0.62479	0.648514	0.016618	Protein of unknown function DUF1308
BGIBMGA009370	1444.82	2227.99	-0.62485	0.648487	0.010934	Leucine-rich repeat domain, L domain-like||Immunoglobulin I-set||Leucine-rich repeat, typical subtype||Immunoglobulin-like domain||Leucine-rich repeat||Immunoglobulin-like fold||Immunoglobulin subtype
BGIBMGA008812	2899.57	4471.69	-0.62498	0.648429	0.0086722	WD40 repeat||WD40-repeat-containing domain||WD40/YVTN repeat-like-containing domain
BGIBMGA003977	1391.98	2147.2	-0.62532	0.648276	0.0098343	tRNA-binding arm||Serine-tRNA ligase catalytic core domain||Aminoacyl-tRNA synthetase, class II (G/ P/ S/T)||Serine-tRNA synthetase, type1, N-terminal||Aminoacyl-tRNA synthetase, class II||Serine-tRNA ligase, type1
BGIBMGA004231	11126.6	17179.9	-0.62671	0.647652	0.03175	Cytochrome c oxidase, subunit Vb
Novel01092	439.697	678.958	-0.62681	0.647607	0.032586	-//-
BGIBMGA001964	7414.24	11449.5	-0.62691	0.647562	0.024771	Carboxylesterase type B, conserved site||Carboxylesterase, type B||Alpha/Beta hydrolase fold
BGIBMGA008494	375.736	580.287	-0.62705	0.647499	0.038878	Acyl-CoA N-acyltransferase||GNAT domain
BGIBMGA001352	1613.54	2492.22	-0.62721	0.647427	0.011368	Concanavalin A-like lectin/glucanase domain||Legume-like lectin||Protein ERGIC-53
BGIBMGA002570	3923.96	6064.02	-0.62797	0.647086	0.00874	Ribophorin I
BGIBMGA009156	2857.36	4416	-0.62806	0.647046	0.0073114	Transketolase C-terminal/Pyruvate-ferredoxin oxidoreductase domain II||Transketolase, C-terminal domain||Thiamin diphosphate-binding fold||Transketolase-like, pyrimidine-binding domain||Transketolase binding site
BGIBMGA004734	638.321	986.789	-0.62846	0.646867	0.020797	Mitochondrial inner membrane translocase subunit Tim17/Tim22/Tim23/peroxisomal protein PMP24
BGIBMGA002898	462.049	714.945	-0.62979	0.64627	0.032931	GOLD domain||TMP21-related
BGIBMGA006816	609.814	943.885	-0.63024	0.646069	0.024117	Carbamoyl-phosphate synthase large subunit, CPSase domain||Aspartate/ornithine carbamoyltransferase, carbamoyl-P binding||Aspartate carbamoyltransferase||Pre-ATP-grasp domain||Class I glutamine amidotransferase-like||Carbamoyl-phosphate synthase small subunit, N-terminal domain||Amidohydrolase-related||Carbamoyl-phosphate synthase, large subunit||Metal-dependent hydrolase, composite domain||Carba…
BGIBMGA007639	2584.74	4001.08	-0.63037	0.646011	0.0094359	Surfeit locus 4
BGIBMGA007701	24556.9	38030.2	-0.63102	0.64572	0.0082161	Nucleoside diphosphate kinase-like domain||Nucleoside diphosphate kinase, active site||Nucleoside diphosphate kinase
BGIBMGA007601	310.965	481.63	-0.63117	0.645653	0.048523	Aldehyde dehydrogenase domain||Aldehyde dehydrogenase, cysteine active site||Delta-1-pyrroline-5-carboxylate dehydrogenase||Aldehyde/histidinol dehydrogenase||Aldehyde dehydrogenase N-terminal domain
BGIBMGA009702	547.572	848.64	-0.6321	0.645237	0.021433	Glycosyl transferase, family 13||Nucleotide-diphospho-sugar transferases
BGIBMGA010687	1956.32	3032.01	-0.63213	0.645223	0.049523	Isocitrate/isopropylmalate dehydrogenase, conserved site||Isocitrate dehydrogenase NAD-dependent||Isopropylmalate dehydrogenase-like domain
Novel00757	879.084	1362.6	-0.63229	0.645152	0.016521	PREDICTED: torsin-like protein isoform X1 [Bombyx mori]
BGIBMGA011853	355.611	551.215	-0.63231	0.645143	0.026693	-//-
BGIBMGA005648	6429.55	9968.71	-0.63269	0.644973	0.03797	Mitochondrial F1-F0 ATP synthase subunit F, predicted
BGIBMGA006907	5937.04	9208.8	-0.63327	0.644713	0.0092823	Isopropylmalate dehydrogenase-like domain||Isocitrate/isopropylmalate dehydrogenase, conserved site||Isocitrate dehydrogenase NADP-dependent
BGIBMGA005511	10845.2	16824	-0.63347	0.644624	0.049728	Cytochrome c oxidase, subunit VIa, conserved site||Cytochrome c oxidase, subunit VIa
BGIBMGA007226	1070.18	1660.46	-0.63373	0.644508	0.013531	-//-
BGIBMGA014181	3249.72	5044.3	-0.63434	0.644235	0.0055446	Thiolase, conserved site||Thiolase, C-terminal||Thiolase, N-terminal||Thiolase, acyl-enzyme intermediate active site||Thiolase-like||Thiolase||Thiolase, active site
BGIBMGA003609	229.474	356.206	-0.63438	0.644218	0.049408	Adenylate kinase isoenzyme 6||P-loop containing nucleoside triphosphate hydrolase
BGIBMGA003284	3220.71	5004.57	-0.63587	0.643553	0.0070726	-//-
BGIBMGA004215	1494.76	2323.28	-0.63625	0.643383	0.010377	-//-
BGIBMGA006614	6456.18	10040.2	-0.63703	0.643035	0.0084991	-//-
BGIBMGA004847	2192.66	3410.82	-0.63744	0.642853	0.0094898	WD40 repeat||Six-bladed beta-propeller, TolB-like||WD40/YVTN repeat-like-containing domain||WD40-repeat-containing domain
BGIBMGA002683	1635.79	2547.59	-0.63915	0.642091	0.0088947	PEP-utilising enzyme, mobile domain
BGIBMGA009955	1337.2	2085.25	-0.64101	0.641264	0.013797	Deoxyribose-phosphate aldolase||Aldolase-type TIM barrel||DeoC/FbaB/ lacD aldolase
Novel00269	6986.58	10895.2	-0.64104	0.641251	0.026489	-//-
BGIBMGA007702	1515.56	2364.5	-0.64168	0.640966	0.011506	Lambda repressor-like, DNA-binding domain||Multiprotein bridging factor 1, N-terminal||Cro/C1-type helix-turn-helix domain
Novel01271	558.692	872.873	-0.64372	0.64006	0.019622	PREDICTED: arrestin domain-containing protein 2-like isoform X1 [Bombyx mori]
BGIBMGA006645	1906.74	2980.52	-0.64446	0.639732	0.0065517	Myb-like domain||SANT/Myb domain||Homeobox domain-like||DnaJ domain||DnaJ domain, conserved site
BGIBMGA009751	21846.5	34193.3	-0.64631	0.638912	0.0089478	Ribosomal protein L14P||Ribosomal protein L14P, conserved site
Novel00957	1499.72	2347.49	-0.64643	0.638859	0.010377	hypothetical protein ZHAS_00013314 [Anopheles sinensis]
BGIBMGA009964	694.511	1087.64	-0.64713	0.638549	0.010264	Cytochrome c/c1 haem-lyase
BGIBMGA010487	12753.4	19972.5	-0.64714	0.638545	0.0067153	Zinc-binding ribosomal protein||Ribosomal protein L44e
BGIBMGA009700	9217.02	14443.6	-0.64806	0.638138	0.0048484	Cytochrome c oxidase subunit VIIc
BGIBMGA010423	12782.5	20033.8	-0.64826	0.638049	0.0058623	Lactate/malate dehydrogenase, C-terminal||NAD(P)-binding domain||Malate dehydrogenase, NAD-dependent, cytosolic||Malate dehydrogenase, active site||Lactate/malate dehydrogenase, N-terminal||L-lactate/malate dehydrogenase||Malate dehydrogenase, type 2||Lactate dehydrogenase/glycoside hydrolase, family 4, C-terminal
BGIBMGA000715	5446.75	8537.74	-0.64846	0.637961	0.005002	Acyl-CoA dehydrogenase, conserved site||Acyl-CoA dehydrogenase/oxidase C-terminal||Acyl-CoA dehydrogenase/oxidase, N-terminal and middle domain||Acyl-CoA dehydrogenase/oxidase, N-terminal||Acyl-CoA oxidase/dehydrogenase, central domain
BGIBMGA014533	289.436	453.723	-0.64857	0.637912	0.043749	-//-
BGIBMGA006227	760.527	1193.4	-0.65	0.63728	0.010644	-//-
BGIBMGA007570	305.4	479.224	-0.65	0.63728	0.028318	Extracellular sulfatase, C-terminal
BGIBMGA006866	748.789	1175.04	-0.65008	0.637245	0.014401	Glutathione S-transferase, C-terminal-like
BGIBMGA003607	1640.25	2574.05	-0.65013	0.637223	0.0089591	Protein kinase-like domain||Protein kinase, ATP binding site||Protein kinase domain||Serine/threonine-protein kinase OSR1/WNK, CCT domain
BGIBMGA007136	1718.82	2698.18	-0.65057	0.637029	0.010265	FAD/NAD(P)-binding domain
BGIBMGA013299	835.344	1311.34	-0.6506	0.637015	0.019049	Carbohydrate kinase, FGGY, C-terminal||Carbohydrate kinase, FGGY, N-terminal||Carbohydrate kinase, FGGY, conserved site
BGIBMGA001115	900.319	1415.5	-0.6528	0.636045	0.013233	Nucleotide-diphospho-sugar transferases||Dolichyl-phosphate beta-glucosyltransferase||Glycosyltransferase 2-like
BGIBMGA011826	287.737	452.774	-0.65404	0.635498	0.028004	Ataxin, AXH domain
BGIBMGA009107	3872.14	6102.43	-0.65625	0.634525	0.005808	Glutathione S-transferase, N-terminal||Glutathione S-transferase, C-terminal-like||Glutathione S-transferase, C-terminal||Thioredoxin-like fold
BGIBMGA012136	1503.45	2369.8	-0.65649	0.63442	0.0090932	Small GTPase superfamily, ARF type||P-loop containing nucleoside triphosphate hydrolase||Small GTPase superfamily, ARF/SAR type||Small GTP-binding protein domain
BGIBMGA010193	600.905	947.874	-0.65756	0.63395	0.01444	NAD(P)-binding domain||Short-chain dehydrogenase/reductase SDR
BGIBMGA005810	1656.94	2615.2	-0.6584	0.633581	0.0066673	RmlC-like jelly roll fold||1,2-dihydroxy-3-keto-5-methylthiopentene dioxygenase, eukaryotes||Acireductone dioxygenase ARD family||RmlC-like cupin domain
BGIBMGA002881	5944.65	9383.45	-0.65853	0.633523	0.0058623	Putative SWEET transporter, Insecta||SWEET sugar transporter
Novel00555	5210.3	8224.93	-0.65864	0.633475	0.0060031	PREDICTED: myofilin isoform X3 [Bombyx mori]
BGIBMGA009182	4573.89	7221.17	-0.65881	0.633401	0.031655	NADH dehydrogenase [ubiquinone] 1 beta subcomplex subunit 3
BGIBMGA012340	1051.31	1659.83	-0.65885	0.633383	0.010965	-//-
BGIBMGA002074	18005.4	28434.5	-0.65922	0.633221	0.0028325	Anion exchange protein||Anion exchange, conserved site||Bicarbonate transporter, eukaryotic||Bicarbonate transporter, C-terminal||Phosphotransferase/anion transporter||Band 3 cytoplasmic domain
BGIBMGA001037	2228.36	3520.44	-0.65978	0.632975	0.004928	Aminoacyl-tRNA synthetase, class Ia, anticodon-binding||Rossmann-like alpha/beta/alpha sandwich fold||Aminoacyl-tRNA synthetase, class Ia||Leucyl-tRNA synthetase, class Ia, archaeal/eukaryotic cytosolic||Methionyl/Valyl/Leucyl/Isoleucyl-tRNA synthetase, anticodon-binding||Aminoacyl-tRNA synthetase, class I, conserved site||Valyl/Leucyl/Isoleucyl-tRNA synthetase, editing domain
BGIBMGA005462	2405.21	3800.15	-0.65989	0.632927	0.0048674	NADH dehydrogenase [ubiquinone] (complex I), alpha subcomplex, subunit 6||Complex 1 LYR protein
BGIBMGA003285	1339.89	2120.64	-0.66238	0.631835	0.0058865	Myc-type, basic helix-loop-helix (bHLH) domain
BGIBMGA002906	9525.33	15084.2	-0.6632	0.631476	0.0048674	FERM/acyl-CoA-binding protein, 3-helical bundle||Acyl-CoA-binding protein, ACBP, conserved site||Acyl-CoA-binding protein, ACBP
BGIBMGA013021	8999.88	14256.9	-0.66368	0.631266	0.0057275	Aldolase-type TIM barrel||Fructose-bisphosphate aldolase class-I active site||Fructose-bisphosphate aldolase, class-I
BGIBMGA001853	53155.6	84231.2	-0.66413	0.631069	0.029438	ATP synthase, F1 complex, alpha subunit||P-loop containing nucleoside triphosphate hydrolase||ATPase, F1/V1/A1 complex, alpha/beta subunit, nucleotide-binding domain||ATP synthase, F1 complex, alpha subunit nucleotide-binding domain||ATP synthase, alpha subunit, C-terminal||ATPase, F1/V1/A1 complex, alpha/beta subunit, N-terminal domain||ATP synthase subunit alpha-like domain||ATPase, alpha/beta …
BGIBMGA005793	12932.1	20499	-0.66459	0.630868	0.010703	Cytochrome c oxidase, subunit Va/VI
BGIBMGA010478	1544.95	2449.33	-0.66483	0.630763	0.0088564	Protein of unknown function DUF2181
BGIBMGA001593	4232.93	6714.48	-0.66562	0.630418	0.0034237	GRIM-19
BGIBMGA010245	1690.03	2681.17	-0.66581	0.630335	0.0070888	Cdc37, Hsp90 binding||Cdc37||Cdc37, N-terminal domain||Cdc37, C-terminal
BGIBMGA006032	1618.58	2568.56	-0.66623	0.630151	0.0057185	Adenylate kinase, conserved site||P-loop containing nucleoside triphosphate hydrolase||Adenylate kinase/UMP-CMP kinase
BGIBMGA001437	3246.14	5152.26	-0.66648	0.630042	0.0040472	Translation initiation factor IF2/IF5, N-terminal||Translation initiation factor IF2/IF5, zinc-binding||Translation initiation factor IF2/IF5
BGIBMGA008903	9887.02	15705.8	-0.66769	0.629514	0.0051726	Ribosomal protein L37ae||Ribosomal protein L37ae/L37e||Zinc-binding ribosomal protein
BGIBMGA005656	8654.51	13765.1	-0.66949	0.628729	0.0035673	Enoyl-CoA hydratase/isomerase, conserved site||Crotonase superfamily||Crontonase, C-terminal||ClpP/crotonase-like domain
BGIBMGA002682	3715.06	5913.39	-0.6706	0.628245	0.0035822	ATP-grasp fold, subdomain 1||Pyruvate phosphate dikinase, PEP/pyruvate-binding
BGIBMGA009623	278.603	443.625	-0.67113	0.628015	0.027627	Syntaxin-17
BGIBMGA001578	423.236	674.705	-0.67279	0.627292	0.017511	Dolichol kinase||Polyprenol kinase family
BGIBMGA012452	6627.06	10566.3	-0.67302	0.627192	0.0047937	Peptidase S28||Alpha/Beta hydrolase fold
BGIBMGA002809	533.445	850.971	-0.67377	0.626866	0.010487	-//-
BGIBMGA012718	1415.16	2257.59	-0.67382	0.626845	0.0066621	Sugar phosphate transporter domain
BGIBMGA001353	3488.02	5566.4	-0.67434	0.626619	0.0042197	Protein ERGIC-53
BGIBMGA002243	443.812	708.314	-0.67444	0.626575	0.017212	P-loop containing nucleoside triphosphate hydrolase||Dephospho-CoA kinase
BGIBMGA000921	796.88	1272.02	-0.67468	0.626471	0.0095265	ER membrane protein complex subunit 10
BGIBMGA005861	6382.9	10197	-0.67586	0.625959	0.0044731	Reticulon
BGIBMGA004891	3049.9	4872.94	-0.67603	0.625885	0.0047937	TMP21-related||GOLD domain
BGIBMGA003829	47343.2	75659.2	-0.67636	0.625742	0.0021723	Adenine nucleotide translocator 1||Mitochondrial substrate/solute carrier||Mitochondrial carrier protein||Mitochondrial carrier domain
BGIBMGA004533	644.53	1031.24	-0.67807	0.625001	0.0098331	P-type ATPase||P-type ATPase, transmembrane domain||Cation-transporting P-type ATPase, N-terminal||Plasma membrane calcium-transporting ATPase 4||P-type ATPase, A domain
BGIBMGA005318	26586.8	42561.2	-0.67883	0.624672	0.0035673	Leucine-rich repeat N-terminal domain||Leucine-rich repeat domain, L domain-like||Leucine-rich repeat, typical subtype||Leucine-rich repeat
BGIBMGA013566	16059.6	25712.4	-0.67903	0.624585	0.002931	PRELI/MSF1 domain
Novel00101	2870.86	4597.77	-0.67945	0.624403	0.0063112	PREDICTED: ATP synthase subunit epsilon, mitochondrial-like [Bombyx mori]
BGIBMGA001031	3891.88	6235.52	-0.68004	0.624148	0.004522	Troponin
BGIBMGA007637	2213.61	3549.21	-0.6811	0.62369	0.0038802	Glycyl-tRNA synthetase-like core domain||WHEP-TRS domain||S15/NS1, RNA-binding||Aminoacyl-tRNA synthetase, class II||Glycyl-tRNA synthetase/DNA polymerase subunit gamma-2||Aminoacyl-tRNA synthetase, class II (G/ P/ S/T)||Glycyl-tRNA synthetase||Anticodon-binding
BGIBMGA006234	656.469	1053.09	-0.68183	0.623374	0.047909	Peptidase M2, peptidyl-dipeptidase A
BGIBMGA007686	247.466	397.288	-0.68296	0.622886	0.027394	-//-
BGIBMGA011360	2104.04	3382.4	-0.68489	0.622053	0.004496	Glycogen synthase
BGIBMGA003475	7299.35	11737.3	-0.68526	0.621894	0.0039142	Elongation factor 1 beta central acidic region, eukaryote||Translation elongation factor EF1B/ribosomal protein S6||Translation elongation factor EF1B, beta/delta subunit, guanine nucleotide exchange domain||Translation elongation factor EF1B, beta/delta chains, conserved site
BGIBMGA008392	4512.78	7261.71	-0.68629	0.62145	0.0031486	Signal recognition particle receptor, alpha subunit, N-terminal||P-loop containing nucleoside triphosphate hydrolase||Signal recognition particle, SRP54 subunit, GTPase domain||Signal recognition particle, SRP54 subunit, helical bundle||Longin-like domain||AAA+ ATPase domain
BGIBMGA012550	2685.6	4321.75	-0.68637	0.621415	0.0039792	Peptidase S26A, signal peptidase I, serine active site||NEDD8-activating enzyme E1 catalytic subunit||E2 binding||Peptidase S24/S26A/S26B/S26C||Peptidase S26B||Peptidase S26A, signal peptidase I, conserved site||THIF-type NAD/FAD binding fold||Ubiquitin-activating enzyme E1, Cys active site
BGIBMGA001233	1251.14	2015.86	-0.68816	0.620645	0.0041847	Mitochondrial carrier domain||Mitochondrial substrate/solute carrier
Novel01080	22232.8	35823.4	-0.68821	0.620623	0.0019397	PREDICTED: MAP kinase-interacting serine/threonine-protein kinase 1 [Bombyx mori]
BGIBMGA007684	2411.37	3889.25	-0.68964	0.620009	0.037254	DAPIT
BGIBMGA004096	1035.47	1670.66	-0.69013	0.619798	0.0049718	Cyclic nucleotide-binding domain||Cyclic nucleotide-binding-like||cAMP-dependent protein kinase regulatory subunit, dimerization-anchoring domain||cAMP-dependent protein kinase regulatory subunit||RmlC-like jelly roll fold||Cyclic nucleotide-binding, conserved site
BGIBMGA005036	1034.65	1669.72	-0.69046	0.619656	0.005706	HAD hydrolase, subfamily IA||HAD-like domain||HAD-superfamily hydrolase, subfamily IA, CTE7
BGIBMGA004852	3139.03	5070.77	-0.69189	0.619042	0.0029456	Sec23/Sec24, helical domain||Gelsolin-like domain||Zinc finger, Sec23/Sec24-type||von Willebrand factor, type A||Sec23/Sec24 beta-sandwich||ADF-H/Gelsolin-like domain||Sec23/Sec24, trunk domain
BGIBMGA010445	1171.74	1893.29	-0.69224	0.618892	0.0042854	Alpha-D-phosphohexomutase, C-terminal||Alpha-D-phosphohexomutase, alpha/beta/alpha domain I||Alpha-D-phosphohexomutase, alpha/beta/alpha I/II/III||Alpha-D-phosphohexomutase, alpha/beta/alpha domain II||Alpha-D-phosphohexomutase, conserved site
Novel00590	429.148	695.43	-0.69643	0.617097	0.012082	PREDICTED: guanine nucleotide exchange factor DBS isoform X1 [Bombyx mori]
BGIBMGA009779	1339.87	2171.42	-0.69655	0.617046	0.0029451	Myosin head, motor domain||Myosin S1 fragment, N-terminal||P-loop containing nucleoside triphosphate hydrolase||IQ motif, EF-hand binding site
BGIBMGA013173	4725.02	7661.76	-0.69736	0.6167	0.0017171	Myc-type, basic helix-loop-helix (bHLH) domain
BGIBMGA006865	1233.54	2001.54	-0.69831	0.616294	0.0035094	Coactivator CBP, pKID||cAMP response element binding (CREB) protein||Basic-leucine zipper domain
BGIBMGA012568	1209.59	1962.69	-0.69831	0.616294	0.0041727	Myc-type, basic helix-loop-helix (bHLH) domain||Max-like protein X
BGIBMGA002596	414.513	672.623	-0.69838	0.616264	0.011058	Nucleotide-diphospho-sugar transferases||Glycosyl transferase, family 8
BGIBMGA004377	2227.59	3615.74	-0.69881	0.61608	0.0031425	Peptidase S54, rhomboid domain||Derlin
BGIBMGA007720	40479.1	65710.3	-0.69894	0.616025	0.001647	Serpin domain||Serpin family
BGIBMGA008814	70936.1	115288	-0.70065	0.615295	0.0017915	EF-hand domain pair||EF-hand domain||EF-Hand 1, calcium-binding site
BGIBMGA000736	361.584	588.106	-0.70175	0.614826	0.012899	-//-
BGIBMGA013944	616.112	1002.26	-0.70199	0.614724	0.00738	-//-
BGIBMGA013680	16018.7	26067.4	-0.70249	0.614511	0.0042838	Cytochrome c oxidase subunit IV||Cytochrome c oxidase subunit IV family
BGIBMGA013810	564.331	918.567	-0.70284	0.614362	0.0097484	-//-
Novel01285	3044.19	4955.32	-0.70292	0.614328	0.0031724	PREDICTED: putative SERF-like protein [Bombyx mori]
BGIBMGA013179	274.246	446.514	-0.70324	0.614191	0.025179	Zinc finger C2H2-type
Novel00177	1565.43	2549.17	-0.70346	0.614098	0.0038802	ribosomal protein L39 [Danaus plexippus]
BGIBMGA013504	963.353	1568.92	-0.70364	0.614021	0.0038845	-//-
BGIBMGA004291	335928	547317	-0.70423	0.61377	0.001347	Transcription activator MBF2
BGIBMGA014211	2680.63	4369.64	-0.70495	0.613464	0.0017824	Transketolase, N-terminal||Transketolase-like, pyrimidine-binding domain||Thiamin diphosphate-binding fold
BGIBMGA010032	2222.56	3623.6	-0.7052	0.613357	0.0030985	Protein jagunal
BGIBMGA002827	567.32	926.178	-0.70713	0.612537	0.011016	Short-chain dehydrogenase/reductase SDR||NAD(P)-binding domain
BGIBMGA012546	19784.5	32309.7	-0.7076	0.612338	0.0021592	Ribosomal protein L24e-related
BGIBMGA009042	201.91	330.01	-0.7088	0.611829	0.032418	D-isomer specific 2-hydroxyacid dehydrogenase, NAD-binding domain||NAD(P)-binding domain||D-isomer specific 2-hydroxyacid dehydrogenase, NAD-binding domain conserved site||D-isomer specific 2-hydroxyacid dehydrogenase, catalytic domain
BGIBMGA012069	448.977	733.948	-0.70904	0.611727	0.0085313	RIO kinase, conserved site||Protein kinase-like domain||Serine/threonine-protein kinase Rio3||RIO kinase
BGIBMGA009780	824.729	1348.64	-0.70951	0.611528	0.0089436	Dilute domain
BGIBMGA002644	31211.5	51080.1	-0.71068	0.611032	0.0018131	14-3-3 domain||14-3-3 protein||14-3-3 protein, conserved site
BGIBMGA010688	371.881	608.818	-0.71117	0.610825	0.013195	Zinc finger, RING/FYVE/PHD-type||E3 ubiquitin-protein ligase MARCH-like||Zinc finger, RING-CH-type
BGIBMGA001236	1105.99	1810.83	-0.71131	0.610765	0.0030985	Flavinator of succinate dehydrogenase||Succinate dehydrogenase assembly factor 2, mitochondrial
Novel00479	162.365	266.103	-0.71274	0.61016	0.042405	PREDICTED: zinc finger protein 729-like isoform X2 [Bombyx mori]
BGIBMGA004143	377.439	618.663	-0.71291	0.610088	0.0094369	Zinc finger, RING/FYVE/PHD-type||Zinc finger, RING-type
BGIBMGA005504	3988.59	6538.44	-0.71307	0.610021	0.0021425	TMPIT-like
BGIBMGA004534	6012.93	9858.02	-0.71323	0.609953	0.0022153	P-type ATPase||P-type ATPase, phosphorylation site||P-type ATPase, subfamily IIB||Plasma membrane calcium transporting P-type ATPase, C-terminal||Plasma membrane calcium-transporting ATPase 3||Cation-transporting P-type ATPase, C-terminal||P-type ATPase, cytoplasmic domain N||HAD-like domain||P-type ATPase, transmembrane domain
BGIBMGA005518	539.206	884.346	-0.71377	0.609725	0.0052753	Mite allergen, group-7
BGIBMGA009799	613.679	1007.2	-0.71479	0.609294	0.0069702	NADP-dependent oxidoreductase domain||Aldo/keto reductase, conserved site||Aldo/keto reductase
BGIBMGA008241	247.919	407.22	-0.71594	0.608808	0.018355	-//-
BGIBMGA008669	1332.37	2189.87	-0.71685	0.608424	0.0023253	Organic anion transporter polypeptide OATP
BGIBMGA008670	12361.3	20319.7	-0.71704	0.608344	0.010003	ATP synthase, F0 complex, subunit B||ATP synthase, F0 complex, subunit B/MI25
BGIBMGA008076	3604.37	5927.16	-0.71759	0.608112	0.042411	Transketolase, C-terminal domain||Thiamin diphosphate-binding fold||Transketolase-like, pyrimidine-binding domain||Transketolase C-terminal/Pyruvate-ferredoxin oxidoreductase domain II
BGIBMGA006357	1460.19	2402.05	-0.71811	0.607893	0.00194	P-loop containing nucleoside triphosphate hydrolase||RNA helicase, DEAD-box type, Q motif||ATP-dependent RNA helicase DEAD-box, conserved site||Helicase superfamily 1/2, ATP-binding domain||Domain of unknown function DUF4217||Helicase, C-terminal||DEAD/DEAH box helicase domain
BGIBMGA003632	346.846	570.605	-0.7182	0.607855	0.012901	Tax1-binding protein 3||PDZ domain
BGIBMGA001767	4641.15	7638.08	-0.71873	0.607632	0.0018131	EF-hand domain pair||EF-hand domain
BGIBMGA010959	2592.47	4267.09	-0.71893	0.607548	0.0028325	GOLD domain||TMP21-related
Novel01102	1461.62	2407.2	-0.71979	0.607186	0.0031486	PREDICTED: uncharacterized protein LOC101735402 [Bombyx mori]
BGIBMGA007824	3576.45	5893.12	-0.7205	0.606887	0.0014271	Succinate--CoA synthetase, beta subunit||Succinate--CoA ligase [GDP-forming] subunit beta, mitochondrial||Succinyl-CoA synthetase-like||ATP-citrate lyase/succinyl-CoA ligase||ATP-grasp fold, succinyl-CoA synthetase-type||Succinyl-CoA synthetase, beta subunit, conserved site||ATP-grasp fold, subdomain 1
BGIBMGA013945	60129.2	99099.3	-0.72081	0.606757	0.035887	Actin, conserved site||Actin family||Actin/actin-like conserved site
BGIBMGA002905	120566	198780	-0.72136	0.606525	0.0014923	FERM/acyl-CoA-binding protein, 3-helical bundle||Acyl-CoA-binding protein, ACBP
BGIBMGA003412	31788.1	52440.4	-0.72219	0.606177	0.0024617	Ribosomal protein L12 family
BGIBMGA003606	658.409	1087.1	-0.72343	0.605656	0.0043881	NUDIX hydrolase domain-like||NUDIX hydrolase domain
BGIBMGA013972	474.888	784.228	-0.72369	0.605547	0.005579	Ubiquitin-related domain||Ubiquitin domain
BGIBMGA012527	2845.93	4702.75	-0.7246	0.605165	0.0012143	NAD(P)-binding domain||Short-chain dehydrogenase/reductase, conserved site||Short-chain dehydrogenase/reductase SDR
Novel01306	824.575	1362.86	-0.72491	0.605035	0.02794	reverse transcriptase, partial [Bombyx mandarina]>gi|326578506|gb|ADZ95830.1| reverse transcriptase, partial [Bombyx mandarina]
BGIBMGA000059	131.092	216.901	-0.72645	0.604389	0.043564	-//-
BGIBMGA007469	15293.5	25308.3	-0.72669	0.604289	0.00090926	Translation elongation factor IF5A||Ribosomal protein L2 domain 2||Translation elongation factor, IF5A C-terminal||Translation protein SH3-like domain||Translation elongation factor, IF5A, hypusine site||Nucleic acid-binding, OB-fold
BGIBMGA011820	986.123	1632.17	-0.72695	0.60418	0.0031486	Glutathione S-transferase, omega-class||Glutathione S-transferase, C-terminal-like||Glutathione S-transferase, N-terminal||Glutathione S-transferase, C-terminal||Thioredoxin-like fold
BGIBMGA009983	451.105	746.778	-0.72722	0.604067	0.03131	Brix domain||Ribosome biogenesis protein BRX1||Anticodon-binding
BGIBMGA011936	9010.57	14918.1	-0.72737	0.604004	0.037513	ATP synthase, F0 complex, subunit D, mitochondrial
BGIBMGA012032	2739.78	4537.45	-0.72782	0.603816	0.0013328	GroES-like||GroES chaperonin family||Chaperonin GroES, conserved site
BGIBMGA012981	2802.55	4651.34	-0.73091	0.602524	0.0021592	TMP21-related||GOLD domain
BGIBMGA002508	4652.57	7726.28	-0.73175	0.602173	0.0012038	Pyruvate kinase, active site||Pyruvate kinase, barrel||Pyruvate kinase-like, insert domain||Pyruvate/Phosphoenolpyruvate kinase-like domain||Pyruvate kinase, C-terminal||Pyruvate kinase
BGIBMGA008967	631.95	1049.75	-0.73216	0.602002	0.0030088	Ribonuclease Zc3h12a-like, NYN domain||Zinc finger, CCCH-type
BGIBMGA012947	266.073	442.513	-0.7339	0.601276	0.036772	5'-Nucleotidase/apyrase||5'-Nucleotidase, C-terminal
BGIBMGA006154	1520.24	2529.43	-0.73451	0.601022	0.0025084	Mannose-P-dolichol utilization defect 1 protein||PQ-loop repeat
BGIBMGA004940	1835.57	3054.64	-0.73477	0.600914	0.0019547	E3 ubiquitin-protein ligase synoviolin/Hrd1
BGIBMGA000928	279.324	464.863	-0.73486	0.600876	0.032343	Harmonin||PDZ domain
BGIBMGA003709	23474.6	39089	-0.73566	0.600543	0.0011242	AMP-dependent synthetase/ligase
BGIBMGA013087	468.046	779.721	-0.73631	0.600273	0.012625	Domain of unknown function DUF155
BGIBMGA011618	5988.69	9982.5	-0.73716	0.599919	0.0020795	Cytochrome c1||Cytochrome c-like domain||Cytochrome c1, transmembrane anchor, C-terminal
BGIBMGA009276	402.86	671.656	-0.73744	0.599803	0.016582	Tryptophan 2,3-dioxygenase
BGIBMGA007779	813.193	1355.88	-0.73756	0.599753	0.0029116	Membrane-associated, eicosanoid/glutathione metabolism (MAPEG) protein||Membrane associated eicosanoid/glutathione metabolism-like domain
BGIBMGA010118	221.93	370.689	-0.74011	0.598694	0.01468	Leucine-rich repeat domain, L domain-like
BGIBMGA013537	250.283	418.132	-0.74039	0.598578	0.014977	D-isomer specific 2-hydroxyacid dehydrogenase, NAD-binding domain conserved site 1||THIF-type NAD/FAD binding fold
BGIBMGA002575	889.722	1486.76	-0.74074	0.598432	0.0031388	Acyl-CoA dehydrogenase/oxidase, N-terminal and middle domain||Acyl-CoA dehydrogenase/oxidase, N-terminal||Acyl-coenzyme A oxidase, N-terminal||Acyl-CoA oxidase/dehydrogenase, central domain||Acyl-CoA oxidase||Acyl-CoA oxidase, C-terminal||Acyl-CoA dehydrogenase/oxidase C-terminal
BGIBMGA010300	780.081	1303.98	-0.74122	0.598233	0.002887	Homeobox domain-like||Homeobox domain||POU domain
BGIBMGA010559	576.798	965.733	-0.74356	0.597264	0.0039971	Acyltransferase ChoActase/COT/CPT
BGIBMGA009864	5040.55	8445.29	-0.74457	0.596846	0.0012149	B-cell receptor-associated protein 29/31
BGIBMGA002078	197.281	330.552	-0.74463	0.596821	0.020368	HAD hydrolase, subfamily IA||HAD-superfamily hydrolase, subfamily IA, REG-2-like||HAD-like domain
Novel00556	150.288	252.009	-0.74574	0.596362	0.036382	PREDICTED: homeobox protein Nkx-2.2a isoform X2 [Bombyx mori]
BGIBMGA004494	698.439	1172.14	-0.74693	0.59587	0.013014	NADH dehydrogenase [ubiquinone] 1 alpha subcomplex assembly factor 4
BGIBMGA001491	50498.5	84766.5	-0.74725	0.595738	0.00065057	Chitin binding domain
BGIBMGA006615	417.557	700.967	-0.74737	0.595688	0.0048624	Peptide chain release factor class I/class II
BGIBMGA005791	299.467	503.067	-0.74836	0.59528	0.0089186	Tetratricopeptide-like helical domain||Tetratricopeptide repeat||Fido domain||Tetratricopeptide repeat-containing domain
BGIBMGA004278	460.054	772.885	-0.74845	0.595243	0.0052507	Mitochondrial inner membrane translocase subunit Tim17/Tim22/Tim23/peroxisomal protein PMP24
BGIBMGA010120	2088.76	3509.54	-0.74864	0.595164	0.001152	ATP-citrate lyase/succinyl-CoA ligase, active site||CoA-binding||Succinyl-CoA synthetase-like||ATP-citrate lyase/succinyl-CoA ligase, conserved site||ATP-citrate lyase/succinyl-CoA ligase||Succinyl-CoA ligase, alpha subunit||NAD(P)-binding domain
BGIBMGA007408	1264.42	2125.63	-0.74941	0.594847	0.015855	3-hydroxyacyl-CoA dehydrogenase, NAD binding||NAD(P)-binding domain
BGIBMGA007783	1665.5	2800.11	-0.74953	0.594797	0.0010888	Succinyl-CoA synthetase, beta subunit, conserved site||ATP-grasp fold, succinyl-CoA synthetase-type||ATP-grasp fold, subdomain 1||ATP-citrate lyase/succinyl-CoA ligase||Succinate--CoA synthetase, beta subunit||Succinyl-CoA synthetase-like
BGIBMGA012153	5065.28	8516.68	-0.74965	0.594748	0.00067038	-//-
BGIBMGA000897	4962.72	8346.94	-0.75012	0.594554	0.02862	NAD-dependent epimerase/dehydratase||NAD(P)-binding domain
BGIBMGA002750	2582.42	4343.7	-0.7502	0.594521	0.00074344	Transketolase-like, pyrimidine-binding domain||Pyruvate dehydrogenase E1 component subunit beta||Thiamin diphosphate-binding fold||Transketolase, C-terminal domain||Transketolase C-terminal/Pyruvate-ferredoxin oxidoreductase domain II
BGIBMGA006592	220.452	371.242	-0.75189	0.593825	0.016521	Galactose oxidase/kelch, beta-propeller||Kelch-type beta propeller||Galactose oxidase, beta-propeller
BGIBMGA013069	174.091	293.303	-0.75255	0.593554	0.026533	BESS motif||MADF domain
BGIBMGA007569	241.317	406.649	-0.75286	0.593426	0.011811	Alkaline phosphatase-like, alpha/beta/alpha||Sulfatase, N-terminal||Alkaline-phosphatase-like, core domain
BGIBMGA008955	46829.4	78927.9	-0.75312	0.593319	0.0079885	Voltage-dependent anion-selective channel protein 3||Eukaryotic porin/Tom40||Porin, eukaryotic type
BGIBMGA006523	3057.26	5153.51	-0.75332	0.593237	0.00076357	Low-density lipoprotein (LDL) receptor class A repeat||Glucosidase II beta subunit, N-terminal||Mannose-6-phosphate receptor binding domain
BGIBMGA010620	1412.18	2380.6	-0.7534	0.593204	0.002041	Syntaxin, N-terminal domain||Syntaxin-5, N-terminal, Sly1p-binding domain||SNARE||Target SNARE coiled-coil homology domain
BGIBMGA004824	2472.88	4169.38	-0.75364	0.593105	0.0011229	Electron transfer flavoprotein, alpha/beta-subunit, N-terminal||Electron transfer flavoprotein, beta subunit, N-terminal||Rossmann-like alpha/beta/alpha sandwich fold||Electron transfer flavoprotein, beta-subunit, conserved site||Electron transfer flavoprotein, beta subunit
BGIBMGA005954	5510.74	9303.93	-0.75559	0.592304	0.00083716	CRAL-TRIO lipid binding domain||CRAL/TRIO, N-terminal domain
BGIBMGA004535	727.56	1231.98	-0.75984	0.590562	0.0032912	-//-
BGIBMGA007523	1167.99	1978.02	-0.76003	0.590484	0.0014064	Adenylate kinase, active site lid domain||Adenylate kinase subfamily||Adenylate kinase/UMP-CMP kinase||P-loop containing nucleoside triphosphate hydrolase||Adenylate kinase 3/4, mitochondrial
BGIBMGA011640	155.213	262.857	-0.76003	0.590484	0.025179	-//-
BGIBMGA000559	5213.93	8846.2	-0.76269	0.589396	0.0070504	Aldolase-type TIM barrel||Triosephosphate isomerase||Triosephosphate isomerase, active site
BGIBMGA011320	3417.78	5805.66	-0.7644	0.588698	0.00066703	Leucine-rich repeat||Cysteine-rich flanking region, C-terminal||Leucine-rich repeat domain, L domain-like||Leucine-rich repeat, typical subtype
BGIBMGA011809	776.366	1319.31	-0.76497	0.588466	0.0017745	Zinc/iron permease
BGIBMGA011504	9238.67	15701.4	-0.76514	0.588396	0.00046739	F1F0 ATP synthase OSCP/delta subunit, N-terminal domain||ATPase, OSCP/delta subunit
BGIBMGA000060	724.6	1231.53	-0.76519	0.588376	0.0016787	GAF domain-like||3'5'-cyclic nucleotide phosphodiesterase||3'5'-cyclic nucleotide phosphodiesterase, catalytic domain||GAF domain||3'5'-cyclic nucleotide phosphodiesterase, conserved site||HD/PDEase domain
BGIBMGA013879	245.149	417.286	-0.76738	0.587483	0.0094764	Transthyretin, thyroxine binding site||Transthyretin/hydroxyisourate hydrolase, superfamily
BGIBMGA005117	3225.54	5491.16	-0.76757	0.587406	0.00092727	Proline-tRNA ligase, class IIa||Aminoacyl-tRNA synthetase, class II||S15/NS1, RNA-binding||Prolyl-tRNA synthetase, class II||Aminoacyl-tRNA synthetase, class II (G/ P/ S/T)||Prolyl-tRNA synthetase, catalytic domain||Proline-tRNA ligase, class IIa, archaeal-type||Anticodon-binding||WHEP-TRS domain||Proline-tRNA ligase, class II, C-terminal
BGIBMGA003017	648.611	1104.93	-0.76853	0.587015	0.0018756	Domain of unknown function DUF1279||Alkaline phosphatase-like, alpha/beta/alpha||Protein of unknown function DUF229||Alkaline-phosphatase-like, core domain
BGIBMGA000884	3830.19	6526.32	-0.76885	0.586885	0.0006639	LPS-induced tumour necrosis factor alpha factor
BGIBMGA001218	2915.75	4968.89	-0.76906	0.5868	0.00050673	Heat shock protein 70kD, C-terminal domain||Heat shock protein 70kD, peptide-binding domain||Heat shock protein 70, conserved site||Heat shock protein 70 family
BGIBMGA011899	808.264	1378.1	-0.76979	0.586503	0.0015385	HIT-like domain||Histidine triad (HIT) protein
BGIBMGA004833	1277.08	2178.34	-0.77038	0.586263	0.001152	Zinc finger, RING/FYVE/PHD-type||Zinc finger, RING-type
BGIBMGA007640	1001.62	1710.73	-0.77228	0.585491	0.047448	Protein of unknown function DUF2358
BGIBMGA013914	127.085	217.128	-0.77276	0.585297	0.028124	-//-
BGIBMGA004625	5971	10208.6	-0.77374	0.584899	0.0077434	Chloride channel, voltage gated||Chloride channel, core
BGIBMGA003493	2083.62	3563.54	-0.77422	0.584705	0.00098639	Ubiquitin-related domain||3-oxo-5-alpha-steroid 4-dehydrogenase, C-terminal||Ubiquitin domain
BGIBMGA009487	2216.4	3799.47	-0.77758	0.583344	0.00065838	Carboxypeptidase, activation peptide||Peptidase M14, carboxypeptidase A||Insect gut carboxypeptidase-like, carboxypeptidase domain||Protease propeptides/proteinase inhibitor I9
BGIBMGA013996	1914.77	3282.46	-0.7776	0.583336	0.014514	Ribonuclease H-like domain
BGIBMGA000412	536.256	920.202	-0.77903	0.582758	0.0026478	THUMP domain
BGIBMGA012549	20358.8	34949.2	-0.77961	0.582524	0.009922	ATPase, alpha/beta subunit, nucleotide-binding domain, active site||ATPase, F1/V1 complex, beta/alpha subunit, C-terminal||ATPase, F1/V1/A1 complex, alpha/beta subunit, nucleotide-binding domain||AAA+ ATPase domain||ATPase, F1/V1/A1 complex, alpha/beta subunit, N-terminal domain||ATP synthase, F1 complex, beta subunit||P-loop containing nucleoside triphosphate hydrolase
BGIBMGA007792	2526.89	4341.79	-0.78093	0.581992	0.00047634	P-loop containing nucleoside triphosphate hydrolase||ABC transporter, conserved site||ABC transporter-like||AAA+ ATPase domain||ABC transporter type 1, transmembrane domain
BGIBMGA009786	1968.41	3383.36	-0.78142	0.581794	0.0028159	Guanine nucleotide binding protein (G-protein), alpha subunit||P-loop containing nucleoside triphosphate hydrolase
BGIBMGA011395	6115.16	10513.3	-0.78176	0.581657	0.033911	NAD(P)-binding domain||Fatty acyl-CoA reductase||Fatty acyl-CoA reductase, C-terminal||Male sterility, NAD-binding
BGIBMGA011117	563.409	968.663	-0.78181	0.581637	0.0024162	Ubiquitin-conjugating enzyme/RWD-like||Ubiquitin-fold modifier-conjugating enzyme 1
BGIBMGA005226	1173.68	2018.05	-0.78192	0.581592	0.0080269	ABC transporter, conserved site||P-loop containing nucleoside triphosphate hydrolase||ABC-2 type transporter||AAA+ ATPase domain||ABC transporter-like
BGIBMGA009420	2181.93	3756.31	-0.78371	0.580871	0.0007922	FAD/NAD(P)-binding domain||4Fe-4S ferredoxin-type, iron-sulphur binding domain
BGIBMGA007301	330.234	569.579	-0.78641	0.579785	0.003582	NUDIX hydrolase, conserved site||NUDIX hydrolase domain-like||NUDIX hydrolase||NUDIX hydrolase domain
BGIBMGA003394	883.741	1528.74	-0.79065	0.578084	0.0013023	Phosphotyrosyl phosphatase activator, PTPA
BGIBMGA006932	267.29	462.385	-0.79069	0.578068	0.0067184	PH domain-like||NECAP, PHear domain
BGIBMGA013965	12826.4	22208.9	-0.79201	0.577539	0.025179	ATP synthase, F1 complex, gamma subunit conserved site||ATP synthase, F1 complex, gamma subunit
BGIBMGA012555	22169.5	38398.6	-0.79248	0.577351	0.048523	ATP synthase, F1 complex, beta subunit||ATPase, F1/V1/A1 complex, alpha/beta subunit, N-terminal domain||P-loop containing nucleoside triphosphate hydrolase||ATPase, alpha/beta subunit, nucleotide-binding domain, active site||ATPase, F1/V1/A1 complex, alpha/beta subunit, nucleotide-binding domain||ATPase, F1/V1 complex, beta/alpha subunit, C-terminal||AAA+ ATPase domain
BGIBMGA007793	1445.95	2504.92	-0.79275	0.577243	0.00074948	P-loop containing nucleoside triphosphate hydrolase||ABC transporter, conserved site||ABC transporter-like||AAA+ ATPase domain
BGIBMGA008658	4957.22	8592.06	-0.79347	0.576955	0.0018131	-//-
BGIBMGA006412	25268.2	43825	-0.79443	0.576571	0.00037015	ATP synthase, F0 complex, subunit C||V-ATPase proteolipid subunit C-like domain||ATP synthase, F0 complex, subunit C, DCCD-binding site
BGIBMGA000363	208.334	361.623	-0.79559	0.576108	0.042332	-//-
BGIBMGA013511	4319.06	7502	-0.79656	0.57572	0.0090312	Mitochondrial ATP synthase subunit g, animal||ATP synthase, F0 complex, subunit G, mitochondrial
BGIBMGA006318	7835.82	13611.3	-0.79665	0.575684	0.00027362	Low-density lipoprotein (LDL) receptor class A repeat||DM9 repeat||Domain of unknown function DUF3421
BGIBMGA009090	2315.04	4022.98	-0.79723	0.575453	0.00036307	-//-
BGIBMGA002468	100.134	174.051	-0.79758	0.575313	0.039581	Yjdj-type Gcn5-related N-acetyltransferase||Acyl-CoA N-acyltransferase
BGIBMGA003568	41160.5	71548.4	-0.79766	0.575282	0.0021793	Peptidase S1, PA clan||Serine proteases, trypsin family, serine active site||Peptidase S1A, chymotrypsin family||Serine proteases, trypsin family, histidine active site||Serine proteases, trypsin domain
BGIBMGA011412	1435.51	2503.11	-0.80215	0.573494	0.038141	Isocitrate dehydrogenase NAD-dependent||Isopropylmalate dehydrogenase-like domain
Novel00628	1283.17	2237.51	-0.80219	0.573478	0.000608	PREDICTED: selenoprotein K-like [Bombyx mori]
BGIBMGA007217	3739.64	6527.67	-0.80367	0.57289	0.0011145	ABC transporter-like||AAA+ ATPase domain||ABC transporter A, ABCA||P-loop containing nucleoside triphosphate hydrolase||ABC transporter, conserved site
BGIBMGA006311	3041.14	5308.82	-0.80378	0.572846	0.0002708	2-oxoglutarate dehydrogenase E1 component||Multifunctional 2-oxoglutarate metabolism enzyme, C-terminal||Dehydrogenase, E1 component||Transketolase-like, pyrimidine-binding domain||Thiamin diphosphate-binding fold
BGIBMGA004513	604.796	1056.03	-0.80414	0.572703	0.001414	Immunoglobulin||Immunoglobulin-like fold||Immunoglobulin subtype||Fibronectin type III||Immunoglobulin-like domain
BGIBMGA004612	52963.1	92480.2	-0.80416	0.572695	0.0010685	Histidine kinase-like ATPase, C-terminal domain||Heat shock protein Hsp90 family||Ribosomal protein S5 domain 2-type fold||Heat shock protein Hsp90, N-terminal||Heat shock protein Hsp90, conserved site
BGIBMGA002135	145.355	253.826	-0.80426	0.572656	0.015165	Letm1 ribosome-binding domain||LETM1-like
BGIBMGA009199	1408.51	2462.53	-0.80597	0.571977	0.030797	Major facilitator, sugar transporter-like||Sugar transporter, conserved site||Major facilitator superfamily domain
BGIBMGA012348	172.093	301.337	-0.80819	0.571098	0.0091356	UAA transporter
BGIBMGA001399	1258.62	2204.98	-0.80892	0.570809	0.00041088	Fructose-1,6-bisphosphatase||Fructose-1,6-bisphosphatase, active site||Fructose-1-6-bisphosphatase class I, N-terminal||Fructose-1,6-bisphosphatase class 1
BGIBMGA000682	496.881	871.843	-0.81117	0.569919	0.0017744	P-loop containing nucleoside triphosphate hydrolase||Small GTP-binding protein domain||Small GTPase superfamily
BGIBMGA006828	2965.08	5209.46	-0.81307	0.569169	0.00026586	tRNA-splicing ligase, RtcB||tRNA-splicing ligase RtcB homologue, eukaryotic
BGIBMGA010941	2865.75	5035.06	-0.81309	0.569162	0.00027654	Tetratricopeptide-like helical domain||Signal recognition particle, SRP72 subunit||Putative TPR-like repeat||Signal recognition particle, SRP72 subunit, RNA-binding
BGIBMGA007841	679.998	1194.86	-0.81324	0.569102	0.003105	Ctr copper transporter
Novel00521	98.5238	173.134	-0.81334	0.569063	0.036781	PREDICTED: CDK5 regulatory subunit-associated protein 3 [Bombyx mori]
BGIBMGA001981	633.793	1116.81	-0.8173	0.567503	0.0008601	-//-
BGIBMGA006609	5970.3	10521.1	-0.8174	0.567464	0.00015846	Histidine phosphatase superfamily, clade-2||Histidine phosphatase superfamily
BGIBMGA003339	915.738	1614.48	-0.81806	0.567204	0.0052826	Phosphatidic acid phosphatase type 2/haloperoxidase
BGIBMGA000602	303.901	536.055	-0.81878	0.566921	0.0036302	Tyrosine-protein kinase, active site||Furin-like cysteine-rich domain||Protein kinase, ATP binding site||Serine-threonine/tyrosine-protein kinase, catalytic domain||Leucine-rich repeat domain, L domain-like||Protein kinase-like domain||Receptor L-domain||Tyrosine-protein kinase, catalytic domain||Furin-like repeat||Growth factor receptor cysteine-rich domain||Protein kinase domain||Tyrosine prote…
BGIBMGA007453	3279.77	5789.47	-0.81984	0.566505	0.00016762	Manganese/iron superoxide dismutase||Manganese/iron superoxide dismutase, N-terminal||Manganese/iron superoxide dismutase, C-terminal||Manganese/iron superoxide dismutase, binding site
BGIBMGA014507	4428.9	7818.56	-0.81995	0.566462	0.028712	ATPase, V0 complex, subunit e1/e2
BGIBMGA001008	6970.26	12316.8	-0.82134	0.565916	0.0049544	Major facilitator superfamily||Major facilitator superfamily domain
BGIBMGA006656	759.509	1342.41	-0.82168	0.565783	0.00068797	Acyl-CoA oxidase/dehydrogenase, central domain||Acyl-CoA dehydrogenase/oxidase, N-terminal||Acyl-CoA dehydrogenase/oxidase, N-terminal and middle domain||Acyl-CoA dehydrogenase/oxidase C-terminal||Acyl-CoA oxidase
BGIBMGA000202	88.611	156.634	-0.82184	0.56572	0.043112	-//-
Novel00257	1029.93	1821.34	-0.82245	0.565481	0.023893	PREDICTED: proton-coupled folate transporter-like [Bombyx mori]
Novel00970	158.345	280.174	-0.82326	0.565163	0.010934	reverse transcriptase [Bombyx mori]
BGIBMGA010099	1110.96	1965.77	-0.82329	0.565152	0.016217	UDP-glucuronosyl/UDP-glucosyltransferase||UDP-glycosyltransferase family, conserved site
BGIBMGA001136	515.502	913.091	-0.82478	0.564568	0.0013566	Signal peptidase complex subunit 3
BGIBMGA009969	1511.61	2683.1	-0.82782	0.56338	0.00045352	Riboflavin kinase domain||Riboflavin kinase domain, bacterial/eukaryotic||Riboflavin kinase
BGIBMGA011584	892.432	1584.5	-0.82821	0.563228	0.00051964	NIF system FeS cluster assembly, NifU, N-terminal||ISC system FeS cluster assembly, IscU scaffold
Novel00198	201.902	358.494	-0.82829	0.563196	0.0065181	PREDICTED: peroxisomal acyl-coenzyme A oxidase 3 [Bombyx mori]
BGIBMGA005135	513.475	912.542	-0.8296	0.562685	0.00078313	Zinc finger C2HC domain-containing protein
BGIBMGA014558	522.869	929.6	-0.83016	0.562467	0.0010068	CDK5 regulatory subunit-associated protein 3
BGIBMGA013327	282.315	501.944	-0.83022	0.562443	0.0027219	Staphylococcal nuclease (SNase-like), OB-fold||Staphylococcal nuclease (SNase-like), OB-fold/extended TUDOR domain
BGIBMGA006323	1645.28	2925.46	-0.83033	0.562401	0.00029864	-//-
BGIBMGA000236	1508.96	2683.13	-0.83037	0.562385	0.00020877	Acyl-CoA dehydrogenase, conserved site||Isovaleryl-CoA dehydrogenase||Acyl-CoA dehydrogenase/oxidase C-terminal||Acyl-CoA dehydrogenase/oxidase, N-terminal and middle domain||Acyl-CoA dehydrogenase/oxidase, N-terminal||Acyl-CoA oxidase/dehydrogenase, central domain
Novel00968	6071.83	10796.9	-0.83042	0.562366	0.00014439	PREDICTED: uncharacterized protein LOC101746177 [Bombyx mori]
BGIBMGA010361	2130.56	3789.08	-0.83061	0.562291	0.00097407	Glycosyl transferase, family 35||Glycogen/starch/alpha-glucan phosphorylase||Phosphorylase pyridoxal-phosphate attachment site
BGIBMGA006189	234.45	417.215	-0.83151	0.561941	0.0040077	AMP-dependent synthetase/ligase||AMP-binding, conserved site
BGIBMGA008861	2039.74	3630.53	-0.8318	0.561828	0.00023339	EF-hand domain||EF-hand domain pair||EF-Hand 1, calcium-binding site
BGIBMGA011852	275.319	490.183	-0.83222	0.561664	0.0025334	LDLR class B repeat||Six-bladed beta-propeller, TolB-like
BGIBMGA012870	1666.28	2967.35	-0.83255	0.561536	0.00018575	CDC50/LEM3 family
BGIBMGA000425	3435.79	6120.12	-0.83292	0.561392	0.0012675	Acyltransferase, C-terminal domain||Phospholipid/glycerol acyltransferase
BGIBMGA008851	188.791	336.643	-0.83443	0.560805	0.0062605	3'5'-cyclic nucleotide phosphodiesterase, conserved site||HD/PDEase domain||3'5'-cyclic nucleotide phosphodiesterase||3'5'-cyclic nucleotide phosphodiesterase, catalytic domain
BGIBMGA013761	763.223	1362.01	-0.83556	0.560365	0.000448	F-box domain||Leucine-rich repeat||Leucine-rich repeat, cysteine-containing subtype||Leucine-rich repeat domain, L domain-like
BGIBMGA000737	560.167	999.901	-0.83593	0.560222	0.00083306	-//-
BGIBMGA002569	6040.81	10783.7	-0.83603	0.560183	0.00011199	Thioredoxin, conserved site||Disulphide isomerase||Thioredoxin-like fold||Thioredoxin domain
Novel01335	1452.7	2594.62	-0.83679	0.559888	0.00038756	PREDICTED: ubiquitin-like modifier-activating enzyme 5 [Bombyx mori]
Novel00067	1574.72	2815.62	-0.83836	0.559279	0.012646	PREDICTED: presqualene diphosphate phosphatase-like isoform X1 [Bombyx mori]>gi|827539246|ref|XP_012552794.1| PREDICTED: presqualene diphosphate phosphatase-like isoform X2 [Bombyx mori]
BGIBMGA006794	15154.5	27098.4	-0.83846	0.55924	0.00010874	Bax inhibitor 1-related
BGIBMGA010505	8880.44	15903.4	-0.84063	0.5584	0.00014359	Carboxylesterase type B, active site||Protein kinase domain||Alpha/Beta hydrolase fold||Protein kinase-like domain||Carboxylesterase, type B
BGIBMGA012249	1338.08	2398.86	-0.84219	0.557796	0.00024261	Pectin lyase fold/virulence factor||Pectin lyase fold
BGIBMGA004889	1747.47	3133.16	-0.84235	0.557734	0.00020114	Cation efflux protein
BGIBMGA008011	12399.3	22292.8	-0.84631	0.556206	0.047064	ATPase, V1 complex, subunit F, eukaryotic||ATPase, V1 complex, subunit F
BGIBMGA004511	634.195	1140.61	-0.8468	0.556017	0.047448	Major facilitator superfamily domain||Major facilitator, sugar transporter-like||Sugar/inositol transporter
BGIBMGA012956	281.402	506.151	-0.84693	0.555967	0.0022413	RH2 domain
BGIBMGA012485	12132.8	21824.9	-0.84706	0.555916	7.94e-05	Aminotransferase class-V, pyridoxal-phosphate binding site||Aminotransferase class V domain||Pyridoxal phosphate-dependent transferase||Phosphoserine aminotransferase||Pyridoxal phosphate-dependent transferase, subdomain 2||Pyridoxal phosphate-dependent transferase, major region, subdomain 1
Novel00593	7772.17	13981.3	-0.84711	0.555897	0.0092178	PREDICTED: heat shock 70 kDa protein cognate 5-like [Bombyx mori]>gi|827549883|ref|XP_012546998.1| PREDICTED: heat shock 70 kDa protein cognate 5-like [Bombyx mori]
BGIBMGA012955	244.182	440.328	-0.85062	0.554546	0.0032431	JNK/Rab-associated protein-1, N-terminal||RH1 domain
BGIBMGA010248	653.939	1179.92	-0.85146	0.554224	0.00052178	Mitochondrial carrier protein||Mitochondrial carrier domain||Mitochondrial substrate/solute carrier
BGIBMGA000845	111.255	200.824	-0.85206	0.553993	0.018737	Amino acid transporter, transmembrane domain
Novel00520	6571.46	11873.3	-0.85343	0.553467	0.00012912	PREDICTED: heat shock 70 kDa protein cognate 5-like [Bombyx mori]
Novel00037	600.459	1084.98	-0.85353	0.553429	0.00034932	PREDICTED: protein Dok-7-like [Bombyx mori]
BGIBMGA004406	14387.1	25999	-0.85368	0.553371	0.00010641	Stress-associated endoplasmic reticulum protein
BGIBMGA003367	1318.41	2385.89	-0.85573	0.552586	0.00014687	Glycosyltransferase 39-like||MIR motif
BGIBMGA003882	549.513	996.789	-0.85914	0.551281	0.0017489	Amino acid transporter, transmembrane domain
BGIBMGA006733	4019.92	7292.58	-0.85926	0.551235	0.00012206	Intracellular lipid binding protein||Calycin||Lipocalin/cytosolic fatty-acid binding domain
BGIBMGA004486	324.788	589.435	-0.85984	0.551014	0.049752	Major facilitator, sugar transporter-like||Major facilitator superfamily domain
BGIBMGA000926	3294.04	5980.62	-0.86044	0.550785	9.17e-05	Transaldolase/Fructose-6-phosphate aldolase||Transaldolase type 1||Transaldolase, active site||Aldolase-type TIM barrel
BGIBMGA007735	6327.99	11494.8	-0.86116	0.55051	9.17e-05	ABC transporter-like||AAA+ ATPase domain||ABC transporter type 1, transmembrane domain||P-loop containing nucleoside triphosphate hydrolase||ABC transporter, conserved site
BGIBMGA004566	299.359	543.881	-0.86141	0.550414	0.0022165	Major facilitator, sugar transporter-like||Major facilitator superfamily domain
BGIBMGA006273	776.745	1412.98	-0.86322	0.549724	0.00041697	Sugar transporter, conserved site||Major facilitator superfamily domain||Major facilitator, sugar transporter-like||Sugar/inositol transporter
BGIBMGA009618	1330.44	2420.8	-0.86359	0.549583	0.0032288	GrpE nucleotide exchange factor, head||GrpE nucleotide exchange factor||GrpE nucleotide exchange factor, coiled-coil
BGIBMGA007409	1198.54	2182.12	-0.86445	0.549256	0.0001422	3-hydroxyacyl-CoA dehydrogenase, NAD binding||NAD(P)-binding domain||6-phosphogluconate dehydrogenase C-terminal domain-like||3-hydroxyacyl-CoA dehydrogenase, conserved site||3-hydroxyacyl-CoA dehydrogenase, C-terminal||6-phosphogluconate dehydrogenase, domain 2
BGIBMGA000475	10167.5	18522.6	-0.86533	0.548921	7.21e-05	Concanavalin A-like lectin/glucanase domain||Calreticulin||Calreticulin/calnexin, P domain||Calreticulin/calnexin||Calreticulin/calnexin, conserved site
BGIBMGA008216	197.773	360.384	-0.86569	0.548784	0.0050794	Fumarase C, C-terminal||L-Aspartase-like
BGIBMGA010349	3285.93	5996.46	-0.86781	0.547978	8.11e-05	Alpha/Beta hydrolase fold||Peptidase S10, serine carboxypeptidase
BGIBMGA005665	234.49	428.057	-0.86828	0.5478	0.0023806	Six-hairpin glycosidase-like||Glycoside hydrolase, family 37, conserved site||Glycoside hydrolase, family 37
BGIBMGA008847	1561	2850.19	-0.86859	0.547682	0.00015678	-//-
Novel01282	78.5638	143.677	-0.87089	0.546809	0.033104	-//-
BGIBMGA012029	1114.28	2038.34	-0.87129	0.546658	0.00017659	Thioredoxin-like fold||Thioredoxin||Thioredoxin domain
BGIBMGA004531	290.199	531.997	-0.87437	0.545492	0.0018131	-//-
BGIBMGA005451	535.217	981.577	-0.87498	0.545261	0.00059092	Target SNARE coiled-coil homology domain
Novel00635	655.236	1203.06	-0.87662	0.544642	0.00030759	PREDICTED: uncharacterized protein LOC101739028 [Bombyx mori]
BGIBMGA002188	4986.94	9160.14	-0.87721	0.544419	4.11e-05	Tetratricopeptide repeat-containing domain||DnaJ domain||Tetratricopeptide repeat||Tetratricopeptide-like helical domain||Tetratricopeptide repeat 2
BGIBMGA008027	7206.62	13239.7	-0.87747	0.544321	0.021034	Sodium:neurotransmitter symporter
BGIBMGA007051	70.2293	129.096	-0.8783	0.544008	0.038916	-//-
BGIBMGA003116	5972.21	10979	-0.87841	0.543967	4.91e-05	Pyridoxal phosphate-dependent transferase||Aminotransferases, class-I, pyridoxal-phosphate-binding site||Pyridoxal phosphate-dependent transferase, subdomain 2||Aminotransferase, class I/classII||Aspartate/other aminotransferase
BGIBMGA008214	2796.42	5142.14	-0.87879	0.543823	0.00010148	Fumarate lyase family||Fumarate hydratase, class II||Fumarase/histidase, N-terminal||Fumarate lyase, N-terminal||L-Aspartase-like
BGIBMGA011013	691.389	1271.69	-0.87918	0.543676	0.00020062	Sugar transporter, conserved site||Major facilitator superfamily domain||Major facilitator, sugar transporter-like
BGIBMGA010338	7569.87	13923.6	-0.87919	0.543673	6.99e-05	Alanine dehydrogenase/pyridine nucleotide transhydrogenase, N-terminal||NAD(P)-binding domain||Saccharopine dehydrogenase, C-terminal||Alanine dehydrogenase/pyridine nucleotide transhydrogenase, NAD(H)-binding domain||Saccharopine dehydrogenase, NADP binding domain
BGIBMGA011639	276.361	508.386	-0.87937	0.543605	0.0013185	Crotonase superfamily||ClpP/crotonase-like domain
Novel01082	201.342	370.894	-0.88136	0.542855	0.0027232	PREDICTED: saccharopine dehydrogenase-like oxidoreductase, partial [Bombyx mori]
BGIBMGA011108	2005.17	3698.6	-0.88325	0.542145	0.019508	NAD(P)-binding domain||Short-chain dehydrogenase/reductase SDR||Dehydrogenase/reductase SDR member 4-like
BGIBMGA012477	78.9422	145.769	-0.88481	0.541559	0.028947	MADF domain||BESS motif
Novel00030	1791.95	3309.23	-0.88497	0.541499	7.23e-05	PREDICTED: lipopolysaccharide-induced tumor necrosis factor-alpha factor homolog [Bombyx mori]
BGIBMGA009771	715.017	1325.01	-0.88996	0.539629	0.00024081	-//-
BGIBMGA011922	5584.79	10360	-0.89144	0.539076	4.44e-05	Alcohol dehydrogenase, C-terminal||NAD(P)-binding domain||GroES-like||Alcohol dehydrogenase, zinc-type, conserved site||Polyketide synthase, enoylreductase domain||Alcohol dehydrogenase class III||Alcohol dehydrogenase, N-terminal
BGIBMGA006369	677.116	1256.67	-0.89213	0.538818	0.00026569	Yip1 domain
BGIBMGA002416	1159.74	2155.07	-0.89394	0.538142	8.84e-05	MICOS complex subunit Mic13
BGIBMGA004886	378.765	705.278	-0.89689	0.537043	0.00042398	Homeobox protein PKNOX/Meis, N-terminal
BGIBMGA013678	24999.1	46558.2	-0.89716	0.536943	0.047888	Vacuolar (H+)-ATPase G subunit
BGIBMGA006037	3628.84	6760.21	-0.89756	0.536794	0.029923	Protein kinase-like domain||Serine/threonine-protein kinase, active site||Protein kinase domain
Novel00163	272.501	507.936	-0.89838	0.536489	0.0014179	similar to CG8408 [Papilio xuthus]
BGIBMGA002330	838.269	1562.96	-0.8988	0.536333	0.00013039	Pyridoxal phosphate homeostasis protein||Alanine racemase, N-terminal||PLP-binding barrel
BGIBMGA007060	137.687	256.868	-0.89964	0.53602	0.0059282	ECSIT, C-terminal domain||ECSIT
BGIBMGA001190	71.4137	133.338	-0.90081	0.535586	0.03841	Major facilitator superfamily domain||Major facilitator superfamily associated domain
BGIBMGA008539	309.861	579.303	-0.9027	0.534885	0.00076357	Acyl-CoA N-acyltransferase
BGIBMGA003931	414.622	775.227	-0.90282	0.53484	0.00031647	-//-
BGIBMGA005159	493.583	923.949	-0.90452	0.53421	0.00035041	Signal recognition particle, SRP14 subunit||Signal recognition particle, SRP9/SRP14 subunit
BGIBMGA010935	720.049	1348.65	-0.90535	0.533903	0.0010839	Major facilitator superfamily||Major facilitator superfamily domain
BGIBMGA006081	2221.48	4163.16	-0.90616	0.533603	0.023913	Carboxylesterase, type B||Carboxylesterase type B, active site||Alpha/Beta hydrolase fold
BGIBMGA013063	15274.5	28652.7	-0.90755	0.53309	1.73e-05	Lactate/malate dehydrogenase, C-terminal||Malate dehydrogenase, type 1||NAD(P)-binding domain||Lactate dehydrogenase/glycoside hydrolase, family 4, C-terminal||L-lactate/malate dehydrogenase||Lactate/malate dehydrogenase, N-terminal||Malate dehydrogenase, active site
BGIBMGA004885	188.708	354.152	-0.90822	0.532842	0.02086	Homeobox protein PKNOX/Meis, N-terminal
BGIBMGA003340	1147.13	2153.4	-0.90859	0.532705	0.0063579	Phosphatidic acid phosphatase type 2/haloperoxidase
BGIBMGA001751	2202.87	4138.86	-0.90985	0.53224	3.24e-05	EF-Hand 1, calcium-binding site||EF-hand domain||EF-hand domain pair
BGIBMGA004614	124.587	234.236	-0.91081	0.531886	0.0086616	Heat shock protein 70kD, C-terminal domain||Heat shock protein 70 family||Heat shock protein 70kD, peptide-binding domain||Heat shock protein 70, conserved site
BGIBMGA001472	117.002	220.321	-0.91307	0.531054	0.011003	SLC12A transporter, C-terminal||SLC12A transporter family||Amino acid permease/ SLC12A domain
BGIBMGA002539	14442	27207	-0.9137	0.530822	0.026189	V-type ATPase, V0 complex, 116kDa subunit family
BGIBMGA005279	356.013	671.028	-0.91444	0.53055	0.020592	Ricin B, lectin domain||Glycosyltransferase 2-like||Nucleotide-diphospho-sugar transferases
BGIBMGA014240	5031.56	9494.49	-0.91609	0.529943	2.15e-05	Cationic amino acid transporter, C-terminal||Amino acid/polyamine transporter I
BGIBMGA012124	287.529	542.676	-0.91639	0.529833	0.0007237	Myc-type, basic helix-loop-helix (bHLH) domain||DNA-binding protein inhibitor
BGIBMGA009012	3079.26	5830.68	-0.92108	0.528114	0.0045592	Cytochrome c-like domain||Cytochrome c, class IA/ IB
BGIBMGA013328	5216.57	9887.39	-0.92249	0.527598	1.64e-05	Tudor domain||Staphylococcal nuclease (SNase-like), OB-fold||RNA-induced silencing complex, nuclease component Tudor-SN||Staphylococcal nuclease (SNase-like), OB-fold/extended TUDOR domain
BGIBMGA008138	1102.55	2090.28	-0.92285	0.527466	9.09e-05	NAD(P)-binding domain||Short-chain dehydrogenase/reductase SDR
BGIBMGA013713	3804.6	7214.19	-0.92309	0.527378	3.6e-05	Protein translocase SecE domain||Protein translocase complex, SecE/Sec61-gamma subunit||Preprotein translocase subunit SecE||Protein translocase SEC61 complex, gamma subunit
BGIBMGA011829	208.73	395.98	-0.92379	0.527122	0.0011884	Mpv17/PMP22
BGIBMGA012670	888.145	1685.97	-0.92471	0.526786	7.68e-05	Immunoglobulin-like fold||Interferon-related developmental regulator, C-terminal||Interferon-related developmental regulator, N-terminal
BGIBMGA002823	2628.84	4992.78	-0.92542	0.526527	0.00090157	Zinc finger, A20-type||VPS9 domain
Novel00902	2163.79	4115.76	-0.9276	0.525732	2.09e-05	PREDICTED: ataxin-2-like protein [Bombyx mori]
BGIBMGA003165	3057.15	5815.91	-0.92782	0.525652	3.65e-05	Bax inhibitor 1-related
BGIBMGA001476	703.096	1338.44	-0.92876	0.52531	0.011974	Oxoglutarate/iron-dependent dioxygenase||Prolyl 4-hydroxylase, alpha subunit
BGIBMGA001913	1036.89	1974.29	-0.92906	0.5252	0.011515	ADAM-TS Spacer 1||Thrombospondin type-1 (TSP1) repeat
BGIBMGA010348	8303.99	15839.4	-0.93164	0.524262	3.53e-05	Peptidase S10, serine carboxypeptidase||Alpha/Beta hydrolase fold
BGIBMGA004091	6046.5	11554.8	-0.93432	0.523289	0.02149	Ribonuclease kappa
BGIBMGA012934	1037.5	1984.12	-0.93539	0.522901	3.36e-05	Pyridoxine 5'-phosphate oxidase, dimerisation, C-terminal||FMN-binding split barrel||Actin-related protein 2/3 complex subunit 4||Arp2/3 complex subunit 2/4||Pyridoxamine 5'-phosphate oxidase||Pyridoxamine 5'-phosphate oxidase, putative
BGIBMGA006368	523.399	1002.25	-0.93727	0.52222	0.0020071	-//-
BGIBMGA010198	5564.22	10659.4	-0.93787	0.522003	0.00021202	Protein of unknown function DUF4663
BGIBMGA000384	1802.48	3453.97	-0.93827	0.521858	3.54e-05	C2 domain
BGIBMGA000848	218.092	418.08	-0.93884	0.521652	0.00099043	Zinc finger C2H2-type
BGIBMGA011658	710.149	1361.72	-0.93924	0.521508	8.87e-05	Glutathione S-transferase, omega-class||Glutathione S-transferase, C-terminal-like||Glutathione S-transferase, N-terminal||Thioredoxin-like fold
BGIBMGA002400	57.4276	110.229	-0.94069	0.520984	0.045171	Calcium-activated potassium channel Slo-1
BGIBMGA010277	1460.04	2802.8	-0.94086	0.520922	0.0018131	-//-
BGIBMGA002693	167.474	321.776	-0.94212	0.520468	0.018313	Pleckstrin homology domain||PH domain-like||Guanine-nucleotide dissociation stimulator, CDC24, conserved site||Dbl homology (DH) domain
BGIBMGA007568	124.023	238.314	-0.94226	0.520417	0.004241	Sulfatase, N-terminal||Sulfatase, conserved site||Alkaline phosphatase-like, alpha/beta/alpha||Alkaline-phosphatase-like, core domain
BGIBMGA014478	445.608	856.408	-0.94252	0.520323	0.00014649	-//-
BGIBMGA009588	508.91	979.568	-0.94473	0.519527	0.0042197	Phosphatidylinositol 3-/4-kinase, catalytic domain||Protein kinase-like domain||FATC domain
BGIBMGA004993	3009.42	5796.17	-0.94561	0.51921	9.83e-05	P-loop containing nucleoside triphosphate hydrolase||Signal recognition particle, SRP54 subunit||Signal recognition particle, SRP54 subunit, M-domain||Transcriptional coactivator/pterin dehydratase||Signal recognition particle, SRP54 subunit, GTPase domain||AAA+ ATPase domain||Signal recognition particle, SRP54 subunit, eukaryotic||Signal recognition particle, SRP54 subunit, helical bundle||Poly …
BGIBMGA013820	56.4237	108.704	-0.94604	0.519055	0.040926	Immunoglobulin E-set||Potassium channel, inwardly rectifying, Kir||Potassium channel, inwardly rectifying, Kir, cytoplasmic
BGIBMGA010102	1223.11	2360.19	-0.94835	0.518225	2.22e-05	Mitochondrial pyruvate carrier
BGIBMGA001302	62034.5	119929	-0.95103	0.517263	0.022819	V-ATPase proteolipid subunit C-like domain||V-ATPase proteolipid subunit C, eukaryotic||V-ATPase proteolipid subunit
BGIBMGA010299	120.699	233.444	-0.95166	0.517037	0.0049339	-//-
BGIBMGA012624	1786.68	3457.74	-0.95255	0.516718	0.00023134	FAD linked oxidase, N-terminal||FAD-binding, type 2||CO dehydrogenase flavoprotein-like, FAD-binding, subdomain 2
Novel00891	129.523	250.726	-0.9529	0.516593	0.0035397	olfactory receptor [Bombyx mori]
BGIBMGA004345	54.1683	104.892	-0.95339	0.516418	0.041735	-//-
BGIBMGA002432	19659.7	38095.5	-0.95438	0.516063	0.0090932	ATPase, V0 complex, subunit 116kDa, eukaryotic||V-type ATPase, V0 complex, 116kDa subunit family
BGIBMGA000802	92.3412	179.07	-0.95548	0.51567	0.018533	GB1/RHD3-type guanine nucleotide-binding (G) domain||Guanylate-binding protein, C-terminal||P-loop containing nucleoside triphosphate hydrolase||Guanylate-binding protein, N-terminal
BGIBMGA009017	163.113	316.425	-0.95599	0.515488	0.0026174	Rho GTPase-activating protein domain||Rho GTPase activation protein||PH domain-like
BGIBMGA008984	1071.09	2079.08	-0.95687	0.515173	1.65e-05	2-oxoacid dehydrogenase acyltransferase, catalytic domain
Novel00564	698.951	1357.09	-0.95726	0.515034	0.0017067	PREDICTED: collagenase-like [Bombyx mori]
BGIBMGA007971	823.476	1602.82	-0.96081	0.513768	3.22e-05	Longin domain||Longin-like domain||Synaptobrevin
BGIBMGA006631	1740.77	3388.73	-0.96102	0.513694	1.4e-05	Mpv17/PMP22
BGIBMGA001569	10407.6	20266	-0.96142	0.513551	5.42e-06	Glycoside hydrolase family 31||Glycoside hydrolase superfamily
BGIBMGA013793	7874.54	15335.2	-0.96157	0.513498	7.59e-06	Alpha/Beta hydrolase fold||Epoxide hydrolase||Epoxide hydrolase-like||Epoxide hydrolase, N-terminal
BGIBMGA009962	374.262	729.165	-0.9622	0.513274	0.00010845	HD/PDEase domain||3'5'-cyclic nucleotide phosphodiesterase, conserved site||3'5'-cyclic nucleotide phosphodiesterase||3'5'-cyclic nucleotide phosphodiesterase, catalytic domain
Novel00227	1748.78	3407.79	-0.96248	0.513174	1.25e-05	PREDICTED: WD repeat domain phosphoinositide-interacting protein 2-like [Plutella xylostella]
BGIBMGA005730	408.499	797.124	-0.96447	0.512467	0.00014604	NAD(P)-binding domain||Short-chain dehydrogenase/reductase SDR
BGIBMGA008307	105.223	205.494	-0.96564	0.512051	0.036108	Leucine-rich repeat||Leucine-rich repeat, typical subtype||Leucine-rich repeat domain, L domain-like
BGIBMGA005590	1119.33	2191.74	-0.96944	0.510704	0.0018482	Deoxyhypusine hydroxylase||HEAT, type 2||Armadillo-type fold||PBS lyase HEAT-like repeat||Armadillo-like helical
BGIBMGA008983	1213.32	2380.25	-0.97215	0.509746	0.0030725	E3-binding domain||2-oxo acid dehydrogenase, lipoyl-binding site||Biotin/lipoyl attachment||Single hybrid motif
Novel00896	1627.55	3192.87	-0.97215	0.509746	8.16e-06	hypothetical protein KGM_15524 [Danaus plexippus]
BGIBMGA001842	928.962	1823.82	-0.97327	0.50935	3.13e-05	Transmembrane protein 214
BGIBMGA012541	4320.94	8487.7	-0.97403	0.509082	6.11e-06	HSP40/DnaJ peptide-binding||Heat shock protein DnaJ, cysteine-rich domain||Chaperone DnaJ||DnaJ domain, conserved site||DnaJ domain||Chaperone DnaJ, C-terminal
BGIBMGA013930	5014.22	9873.73	-0.97757	0.507834	3.74e-05	Alpha/Beta hydrolase fold||Epoxide hydrolase-like||Epoxide hydrolase||Epoxide hydrolase, N-terminal
BGIBMGA005493	15396.9	30380.3	-0.9805	0.506804	0.012235	Enolase N-terminal domain-like||Enolase||Enolase, C-terminal TIM barrel domain||Enolase-like superfamily||Enolase C-terminal domain-like||Enolase, N-terminal||Enolase, conserved site
BGIBMGA007784	1446.94	2855.21	-0.9806	0.506769	0.0041775	ABC transporter-like||ABC transporter type 1, transmembrane domain||AAA+ ATPase domain||P-loop containing nucleoside triphosphate hydrolase
BGIBMGA006678	698.881	1381.04	-0.98264	0.506053	0.00026946	Protein tiptop/teashirt||Zinc finger C2H2-type||Teashirt family
BGIBMGA011333	533.168	1053.64	-0.98272	0.506025	3.54e-05	Zinc finger, RanBP2-type||Ubiquitin-protein ligase E3 MDM2
Novel01213	152.613	301.611	-0.98281	0.505993	0.025593	transposase [Bombyx mori]
BGIBMGA002574	2115.86	4188.2	-0.98509	0.505194	0.010052	Acyl-CoA dehydrogenase/oxidase, N-terminal and middle domain||Acyl-CoA dehydrogenase/oxidase, N-terminal||Acyl-coenzyme A oxidase, N-terminal||Acyl-CoA oxidase/dehydrogenase, central domain||Acyl-CoA oxidase||Acyl-CoA dehydrogenase/oxidase C-terminal||Acyl-CoA oxidase, C-terminal
BGIBMGA003267	1952.12	3864.73	-0.98533	0.50511	6.3e-06	Domain of unknown function DUF3456
BGIBMGA001752	736.827	1462.19	-0.98873	0.503921	1.65e-05	EF-Hand 1, calcium-binding site||EF-hand domain pair||EF-hand domain
BGIBMGA003911	242.771	481.783	-0.98879	0.5039	0.00027655	Glycosyltransferase, DXD sugar-binding motif||Nucleotide-diphospho-sugar transferases
Novel00368	1303.68	2588.11	-0.98931	0.503719	9.55e-06	PREDICTED: major facilitator superfamily domain-containing protein 9-like [Bombyx mori]
Novel00445	49.3058	98.0182	-0.99129	0.503028	0.039355	PREDICTED: 1-phosphatidylinositol 3-phosphate 5-kinase-like [Plutella xylostella]
BGIBMGA001568	5964.94	11864	-0.99201	0.502777	2e-06	P-type trefoil domain
BGIBMGA011880	686.444	1368.94	-0.99585	0.50144	0.046197	Phosphotriesterase||Metal-dependent hydrolase||Aryldialkylphosphatase, zinc-binding site
BGIBMGA009937	1785.51	3564.25	-0.99726	0.500951	6.8e-06	Ankyrin repeat||Ankyrin repeat-containing domain
BGIBMGA009515	5375.39	10744.2	-0.99911	0.500309	0.0042802	Thiamin diphosphate-binding fold||Pyruvate dehydrogenase (acetyl-transferring) E1 component, alpha subunit, subgroup y||Dehydrogenase, E1 component
Novel00986	1978.49	3958.81	-1.0007	0.499757	3.24e-06	PREDICTED: electron transfer flavoprotein subunit alpha, mitochondrial [Bombyx mori]
BGIBMGA012298	1750.23	3505.5	-1.0021	0.499273	5.83e-06	6-phosphogluconate dehydrogenase, domain 2||6-phosphogluconate dehydrogenase, decarboxylating||6-phosphogluconate dehydrogenase C-terminal domain-like||6-phosphogluconate dehydrogenase, NADP-binding||6-phosphogluconate dehydrogenase||6-phosphogluconate-binding site||NAD(P)-binding domain||6-phosphogluconate dehydrogenase, C-terminal
BGIBMGA011270	5034.77	10092.2	-1.0032	0.498892	0.011655	WD40 repeat||WD40 repeat, conserved site||Quinoprotein alcohol dehydrogenase-like superfamily||WD40-repeat-containing domain||WD40/YVTN repeat-like-containing domain||2-oxoisovalerate dehydrogenase subunit alpha||Dehydrogenase, E1 component||Thiamin diphosphate-binding fold
Novel01197	72.2057	144.861	-1.0045	0.498443	0.014851	PREDICTED: uncharacterized protein LOC101739028 [Bombyx mori]
BGIBMGA012030	5224.57	10496.4	-1.0065	0.497752	2.68e-06	-//-
BGIBMGA009585	65.2881	131.177	-1.0066	0.497718	0.014714	Armadillo-type fold||Armadillo-like helical
BGIBMGA009754	2217.93	4458.27	-1.0073	0.497476	0.042728	Thyroglobulin type-1
BGIBMGA006226	381.225	767.609	-1.0097	0.49665	4.02e-05	Timeless protein
BGIBMGA007349	7367.73	14844.6	-1.0106	0.49634	0.003724	GroEL-like equatorial domain||Chaperonin Cpn60/TCP-1 family||GroEL-like apical domain||Chaperonin Cpn60, conserved site||Chaperonin Cpn60
BGIBMGA012581	611.508	1233.85	-1.0127	0.495618	1.43e-05	Peptidase C15, pyroglutamyl peptidase I||Peptidase C15, pyroglutamyl peptidase I-like||Pyroglutamyl peptidase I, metazoa
BGIBMGA001292	2743.75	5544.02	-1.0148	0.494897	1.81e-06	Cytochrome b5-like heme/steroid binding domain
BGIBMGA005953	1170.44	2366.18	-1.0155	0.494657	7.22e-06	CRAL/TRIO, N-terminal domain||CRAL-TRIO lipid binding domain
BGIBMGA004693	73.9177	149.444	-1.0156	0.494623	0.043885	-//-
Novel00129	72.3637	146.352	-1.0161	0.494451	0.013816	PREDICTED: alpha-tocopherol transfer protein-like, partial [Bombyx mori]
BGIBMGA013577	398.687	806.408	-1.0163	0.494383	0.0051497	Alpha carbonic anhydrase||Carbonic anhydrase, alpha-class
BGIBMGA012026	892.376	1808.99	-1.0195	0.493287	8.98e-06	Thyroglobulin type-1
BGIBMGA006216	1333.68	2714.94	-1.0255	0.49124	0.014326	DHHA1 domain||Alanyl-tRNA synthetase, class IIc, N-terminal||Threonyl/alanyl tRNA synthetase, SAD||Alanyl-tRNA synthetase, class IIc, core domain||Threonyl/alanyl tRNA synthetase, class II-like, putative editing domain||Translation protein, beta-barrel domain
BGIBMGA008917	2080.13	4240.05	-1.0274	0.490593	0.0040668	PH domain-like
BGIBMGA010596	538.474	1097.66	-1.0275	0.490559	0.045348	Zinc finger, PHD-type, conserved site||Zinc finger, PHD-finger||Zinc finger, RING/FYVE/PHD-type||JmjC domain||Zinc finger, RING-type||Zinc finger, FYVE/PHD-type||JmjN domain||ARID DNA-binding domain||Zinc finger, C5HC2-type||Zinc finger, PHD-type
BGIBMGA007159	266.367	543.914	-1.03	0.48971	0.035681	Isopropylmalate dehydrogenase-like domain
BGIBMGA012134	2427.33	4959.24	-1.0307	0.489473	2.54e-06	Seven-in-absentia protein, TRAF-like domain||TRAF-like||E3 ubiquitin-protein ligase SIN-like||Zinc finger, RING/FYVE/PHD-type
BGIBMGA002894	6562.88	13413.1	-1.0312	0.489303	9.07e-07	P-loop containing nucleoside triphosphate hydrolase||GTP binding protein 1-like, GTP-binding domain||Translation protein, beta-barrel domain||Translation elongation factor EF1A/initiation factor IF2gamma, C-terminal||Transcription factor, GTP-binding domain
BGIBMGA002940	8329.47	17023.7	-1.0312	0.489303	1.1e-06	Short-chain dehydrogenase/reductase SDR||NAD(P)-binding domain
BGIBMGA001630	55.8064	114.059	-1.0313	0.489269	0.024556	Carboxylesterase type B, active site||Alpha/Beta hydrolase fold||Carboxylesterase, type B
BGIBMGA007919	639.922	1309.04	-1.0325	0.488862	1.35e-05	Short-chain dehydrogenase/reductase SDR||NAD(P)-binding domain||Short-chain dehydrogenase/reductase, conserved site
BGIBMGA011234	1008.41	2066.59	-1.0352	0.487948	0.0001042	Acyl-CoA N-acyltransferase
BGIBMGA004147	1026.98	2105.23	-1.0356	0.487813	4.86e-06	Carboxylesterase, type B||Lipase, GDXG, putative histidine active site||Carboxylesterase type B, active site||Alpha/Beta hydrolase fold
BGIBMGA006791	13828.7	28435.6	-1.04	0.486327	5.24e-05	Growth factor receptor cysteine-rich domain||Methuselah ectodomain, domain 2
BGIBMGA010090	146.932	302.305	-1.0409	0.486024	0.00097519	Serine-threonine/tyrosine-protein kinase, catalytic domain||Protein kinase, ATP binding site||Immunoglobulin-like fold||Tyrosine-protein kinase, active site||Fibroblast growth factor receptor family||Immunoglobulin-like domain||Immunoglobulin I-set||Protein kinase domain||Immunoglobulin subtype 2||Protein kinase-like domain||Tyrosine-protein kinase, catalytic domain||Immunoglobulin subtype
BGIBMGA010837	652.993	1347.48	-1.0451	0.484611	0.00011853	Equilibrative nucleoside transporter
BGIBMGA011271	15371.7	31747.4	-1.0464	0.484175	0.031886	Regucalcin||Senescence marker protein-30 (SMP-30)||Six-bladed beta-propeller, TolB-like||SMP-30/Gluconolactonase/LRE-like region
BGIBMGA013578	883.4	1828.37	-1.0494	0.483169	9.63e-06	Alpha carbonic anhydrase||Carbonic anhydrase, alpha-class
BGIBMGA012753	24375.1	50497.3	-1.0508	0.4827	8.83e-07	Histidine kinase-like ATPase, C-terminal domain||Heat shock protein Hsp90, conserved site||Heat shock protein Hsp90, N-terminal||Ribosomal protein S5 domain 2-type fold||Heat shock protein Hsp90 family
BGIBMGA009013	98.4311	204.339	-1.0538	0.481698	0.0035485	Ulp1 protease family, C-terminal catalytic domain
BGIBMGA009033	2658.91	5520.03	-1.0538	0.481698	8.44e-07	NAD(P)-binding domain||Short-chain dehydrogenase/reductase, conserved site||Short-chain dehydrogenase/reductase SDR
BGIBMGA000672	19255.8	40019.9	-1.0554	0.481164	0.0095101	Citrate synthase active site||Citrate synthase||Citrate synthase, eukaryotic-type||Citrate synthase-like, small alpha subdomain||Citrate synthase-like, large alpha subdomain
BGIBMGA000886	422.005	877.387	-1.056	0.480964	1.26e-05	LPS-induced tumour necrosis factor alpha factor
BGIBMGA006246	1496.84	3113.11	-1.0564	0.48083	0.00027194	Malic oxidoreductase||Malic enzyme, conserved site||Malic enzyme, N-terminal domain||Malic enzyme, NAD-binding||NAD(P)-binding domain
BGIBMGA007853	53.2445	110.854	-1.058	0.480297	0.039581	-//-
BGIBMGA014208	2440.18	5086.23	-1.0596	0.479765	7.01e-07	Cytochrome b5, heme-binding site||Cytochrome b5-like heme/steroid binding domain
Novel00010	104.509	218.194	-1.062	0.478968	0.021488	PREDICTED: saccharopine dehydrogenase-like oxidoreductase [Bombyx mori]
BGIBMGA008551	2384.24	4983.24	-1.0636	0.478437	4.52e-07	Heat shock protein 70 family||Heat shock protein 70kD, peptide-binding domain||Heat shock protein 70, conserved site||Heat shock protein 70kD, C-terminal domain
BGIBMGA006036	420.113	879.47	-1.0659	0.477675	1.53e-05	SUN domain||Galactose-binding domain-like
BGIBMGA009587	132.675	278.039	-1.0674	0.477178	0.00069975	Armadillo-type fold||Armadillo-like helical
BGIBMGA003874	1681.91	3529.53	-1.0694	0.476517	0.0023141	Basic-leucine zipper domain
BGIBMGA001434	68.37	143.568	-1.0703	0.47622	0.0080898	Peptidase M12B, ADAM/reprolysin||Metallopeptidase, catalytic domain
BGIBMGA012659	2375.45	4993.14	-1.0717	0.475758	3.94e-07	Thiolase-like||Thiolase||Thiolase, acyl-enzyme intermediate active site||Thiolase, N-terminal
BGIBMGA009185	2031.97	4271.8	-1.072	0.475659	0.024119	Major facilitator, sugar transporter-like||Sugar transporter, conserved site||Major facilitator superfamily domain
BGIBMGA013107	10335	21749.9	-1.0735	0.475165	4.23e-07	Glycosyltransferase family 92
BGIBMGA013336	55.7352	117.324	-1.0738	0.475066	0.017976	Diacylglycerol kinase type I, N-terminal||EF-hand domain pair||Diacylglycerol kinase, catalytic domain||NAD kinase/diacylglycerol kinase-like domain||Protein kinase C-like, phorbol ester/diacylglycerol-binding domain||EF-hand domain||Inorganic polyphosphate/ATP-NAD kinase, domain 1||EF-Hand 1, calcium-binding site||Diacylglycerol kinase, accessory domain
BGIBMGA008990	59.089	124.462	-1.0747	0.47477	0.010487	Myc-type, basic helix-loop-helix (bHLH) domain||Twist-related
Novel00161	2991.83	6312.98	-1.0773	0.473915	3.1e-07	PREDICTED: uncharacterized protein LOC105841927 [Bombyx mori]
Novel00652	49.0826	103.672	-1.0787	0.473455	0.025179	PREDICTED: apyrase-like [Bombyx mori]
Novel01300	329.092	695.27	-1.0791	0.473324	0.01499	PREDICTED: electron transfer flavoprotein subunit alpha, mitochondrial-like [Bombyx mori]
BGIBMGA012859	1494.2	3157.24	-1.0793	0.473258	1.44e-06	NIPSNAP||Dimeric alpha-beta barrel
BGIBMGA007681	4222.04	8923.57	-1.0797	0.473127	3.6e-07	Phosphoglycerate kinase, N-terminal||Phosphoglycerate kinase
BGIBMGA009586	222.024	469.256	-1.0797	0.473127	7.91e-05	Armadillo-like helical
BGIBMGA007012	1066.08	2253.53	-1.0799	0.473062	0.046272	FAM198 family||FAM20||FAM20, C-terminal
BGIBMGA004981	71.8034	151.807	-1.0801	0.472996	0.031289	IQ motif, EF-hand binding site
BGIBMGA010586	122.56	259.295	-1.0811	0.472668	0.00097407	Ankyrin repeat-containing domain||Palmitoyltransferase, DHHC domain||Ankyrin repeat
BGIBMGA000738	176.122	372.858	-1.0821	0.472341	0.0025962	-//-
BGIBMGA004615	3912.32	8294.69	-1.0842	0.471654	0.0017445	Sugar transporter, conserved site||Major facilitator superfamily domain||Major facilitator, sugar transporter-like
Novel00171	226.27	479.857	-1.0846	0.471523	7.94e-05	-//-
BGIBMGA002756	1220.14	2588.07	-1.0848	0.471458	7.83e-07	Alpha/beta hydrolase fold-1||Alpha/Beta hydrolase fold
BGIBMGA013238	181.127	384.335	-1.0854	0.471262	0.0028902	Cytochrome P450, conserved site||Cytochrome P450||Cytochrome P450, E-class, group I
Novel00929	45.1074	95.9014	-1.0882	0.470348	0.021561	PREDICTED: zinc finger protein 585B-like [Bombyx mori]
BGIBMGA012661	890.392	1893.95	-1.0889	0.47012	0.0014085	Thiolase, N-terminal||Thiolase, C-terminal||Thiolase, acyl-enzyme intermediate active site||Thiolase||Thiolase-like
BGIBMGA005505	431.603	918.141	-1.089	0.470087	8.05e-06	NAD(P)-binding domain||GroES-like||Alcohol dehydrogenase, C-terminal
BGIBMGA005808	1354.27	2884.32	-1.0907	0.469533	5.36e-07	NAD(P)-binding domain||Short-chain dehydrogenase/reductase, conserved site||Short-chain dehydrogenase/reductase SDR
BGIBMGA000714	1123.26	2402.81	-1.097	0.467488	5.47e-07	Amino acid transporter, transmembrane domain
BGIBMGA009476	3037.35	6514.02	-1.1007	0.46629	0.018264	Protease propeptides/proteinase inhibitor I9||Carboxypeptidase, activation peptide||Peptidase M14, carboxypeptidase A
BGIBMGA012309	6642.68	14254.1	-1.1015	0.466032	1.71e-07	D-isomer specific 2-hydroxyacid dehydrogenase, catalytic domain||D-isomer specific 2-hydroxyacid dehydrogenase, NAD-binding domain conserved site 1||NAD(P)-binding domain||D-isomer specific 2-hydroxyacid dehydrogenase, NAD-binding domain
BGIBMGA005854	728.003	1562.3	-1.1017	0.465967	8.43e-07	Immunoglobulin subtype 2||Immunoglobulin subtype||Immunoglobulin-like fold||Fibronectin type III||Immunoglobulin-like domain
BGIBMGA008467	110.169	238.017	-1.1113	0.462877	0.0036977	Microtubule-associated protein, MAP65/Ase1/PRC1
BGIBMGA002087	704.062	1521.43	-1.1117	0.462748	7.12e-07	Tautomerase/MIF superfamily||Macrophage migration inhibitory factor
BGIBMGA012660	8545.31	18529.5	-1.1166	0.461179	1.46e-07	Thiolase-like||Thiolase, active site||Thiolase||Thiolase, conserved site||Thiolase, N-terminal||Thiolase, C-terminal||Thiolase, acyl-enzyme intermediate active site
BGIBMGA003815	1511.16	3279.86	-1.118	0.460732	0.0051746	Biotin/lipoyl attachment||2-oxo acid dehydrogenase, lipoyl-binding site||Single hybrid motif||2-oxoacid dehydrogenase acyltransferase, catalytic domain||Dihydrolipoamide succinyltransferase
BGIBMGA013168	160.324	348.691	-1.121	0.459775	0.00015382	Mitochondrial substrate/solute carrier||Mitochondrial carrier domain
BGIBMGA007858	237.321	516.331	-1.1215	0.459616	3.3e-05	Thioredoxin-like fold||Glutathione S-transferase, N-terminal
BGIBMGA000179	46.0376	100.256	-1.1228	0.459202	0.014609	-//-
BGIBMGA002963	70.8315	154.434	-1.1245	0.458661	0.0044989	Nucleotide-diphospho-sugar transferases||Chitin synthase
BGIBMGA004140	1477.7	3225.83	-1.1263	0.458089	0.043761	Acetyl-CoA carboxylase||Acetyl-coenzyme A carboxyltransferase, C-terminal||Acetyl-coenzyme A carboxyltransferase, N-terminal||ClpP/crotonase-like domain
BGIBMGA007789	529.422	1156.42	-1.1272	0.457803	1.32e-06	DNA photolyase, N-terminal||Cryptochrome/DNA photolyase, FAD-binding domain||Rossmann-like alpha/beta/alpha sandwich fold
Novel01171	285.318	628.673	-1.1397	0.453854	0.00098753	-//-
BGIBMGA003331	616.468	1358.92	-1.1404	0.453634	0.0012129	Inosine/uridine-preferring nucleoside hydrolase domain||Inosine/uridine-preferring nucleoside hydrolase
BGIBMGA014429	796619	1.75859e+06	-1.1425	0.452974	2.84e-05	Peptidase S1A, chymotrypsin family||Serine proteases, trypsin domain||Serine proteases, trypsin family, histidine active site||Peptidase S1, PA clan||Serine proteases, trypsin family, serine active site
BGIBMGA005812	40690.3	89882.6	-1.1434	0.452691	8.68e-06	ATP:guanido phosphotransferase, catalytic domain||Glutamine synthetase/guanido kinase, catalytic domain||ATP:guanido phosphotransferase, N-terminal||ATP:guanido phosphotransferase active site||ATP:guanido phosphotransferase
BGIBMGA006671	122.76	271.211	-1.1436	0.452629	0.00024261	Aquaporin-like
BGIBMGA007547	3408.6	7557.99	-1.1488	0.451	3.53e-08	Alpha/Beta hydrolase fold||Carboxylesterase type B, active site||Carboxylesterase, type B
BGIBMGA009128	113.918	253.621	-1.1547	0.44916	0.00035041	-//-
BGIBMGA012453	2014.31	4487.96	-1.1558	0.448817	0.0001147	GPCR, family 2, vasoactive intestinal peptide receptor 2||GPCR, family 2-like||GPCR, family 2, secretin-like, conserved site||GPCR, family 2, secretin-like
BGIBMGA012574	111.323	248.118	-1.1563	0.448662	0.0010081	Short-chain dehydrogenase/reductase SDR||NAD(P)-binding domain
Novel00683	289.035	644.919	-1.1579	0.448164	7.85e-06	-//-
BGIBMGA012517	916.961	2049.93	-1.1606	0.447326	0.00024801	BTB/POZ domain||Zinc finger C2H2-type||SKP1/BTB/POZ domain
BGIBMGA007451	2070.62	4630.42	-1.1611	0.447171	6.82e-08	Glycosyl hydrolase, family 13, catalytic domain||Alpha-amylase/branching enzyme, C-terminal all beta||Glycoside hydrolase superfamily||Immunoglobulin-like fold||Glycoside hydrolase, family 13, N-terminal||Immunoglobulin E-set||1,4-alpha-glucan-branching enzyme, GlgB
BGIBMGA010054	1562.72	3497.06	-1.1621	0.446862	0.021588	Homeobox domain, metazoa||Homeobox domain||Homeobox, conserved site||Homeobox domain-like
BGIBMGA011337	3365.86	7559.07	-1.1672	0.445285	4.54e-08	Senescence marker protein-30 (SMP-30)||Six-bladed beta-propeller, TolB-like||SMP-30/Gluconolactonase/LRE-like region||Regucalcin
BGIBMGA009960	44.2876	99.4726	-1.1674	0.445223	0.010831	-//-
Novel00943	77.6997	174.716	-1.169	0.444729	0.004051	PREDICTED: LOW QUALITY PROTEIN: sugar transporter SWEET1 [Bombyx mori]
BGIBMGA004001	292.453	658.253	-1.1704	0.444298	0.00031754	Thiolase-like||Hydroxymethylglutaryl-coenzyme A synthase, N-terminal||Hydroxymethylglutaryl-coenzyme A synthase C-terminal domain||Hydroxymethylglutaryl-CoA synthase, eukaryotic
Novel00052	789.01	1775.9	-1.1704	0.444298	1.29e-07	putative acetyl transferase [Bombyx mori]>gi|255755668|dbj|BAH96561.1| putative acetyl transferase [Bombyx mori]
BGIBMGA003138	710.293	1600.26	-1.1718	0.443867	4.58e-07	Major facilitator superfamily domain||Major facilitator superfamily
Novel00803	47.4199	106.946	-1.1733	0.443406	0.011506	PREDICTED: uncharacterized protein LOC101741750 [Bombyx mori]
BGIBMGA003153	2134.84	4817.38	-1.1741	0.44316	2.93e-08	HSP40/DnaJ peptide-binding||DnaJ domain||DnaJ domain, conserved site||Chaperone DnaJ, C-terminal
BGIBMGA005489	1966.84	4441.05	-1.175	0.442884	3.53e-08	Superoxide dismutase, copper/zinc binding domain||Superoxide dismutase, copper/zinc, binding site
BGIBMGA011521	132.777	300.844	-1.18	0.441351	7e-05	Asparagine synthase, N-terminal domain||Glutamine amidotransferase type 2 domain||Asparagine synthase||Asparagine synthase, glutamine-hydrolyzing||Nucleophile aminohydrolases, N-terminal||Rossmann-like alpha/beta/alpha sandwich fold
BGIBMGA009405	807.016	1830.42	-1.1815	0.440893	1.21e-07	-//-
BGIBMGA000664	388.662	881.815	-1.182	0.44074	8.95e-07	SRP-independent targeting protein 2/TMEM208
BGIBMGA002279	914.159	2075.21	-1.1827	0.440526	6.5e-08	Glutathione S-transferase, C-terminal-like||Glutathione S-transferase, N-terminal||Glutathione S-transferase, C-terminal||Thioredoxin-like fold
BGIBMGA007121	6393.34	14524.4	-1.1838	0.440191	1.73e-08	Aconitase/3-isopropylmalate dehydratase large subunit, alpha/beta/alpha, subdomain 1/3||Aconitase/3-isopropylmalate dehydratase large subunit, alpha/beta/alpha, subdomain 2||Aconitase/3-isopropylmalate dehydratase large subunit, alpha/beta/alpha domain||Aconitase family, 4Fe-4S cluster binding site||Aconitase A/isopropylmalate dehydratase small subunit, swivel domain||Aconitase/3-isopropylmalate …
BGIBMGA001609	2693.03	6119.15	-1.1841	0.440099	0.012554	UDPGP family||Nucleotide-diphospho-sugar transferases
BGIBMGA001636	37.1572	84.4488	-1.1844	0.440007	0.014405	-//-
BGIBMGA000292	5442.62	12393.7	-1.1872	0.439154	0.00040546	FAD/NAD(P)-binding domain||Dihydrolipoamide dehydrogenase||FAD/NAD-linked reductase, dimerisation domain||Pyridine nucleotide-disulphide oxidoreductase, class I, active site||Pyridine nucleotide-disulphide oxidoreductase, dimerisation domain
BGIBMGA002945	4890.43	11135.9	-1.1872	0.439154	9.7e-09	Alcohol dehydrogenase, insect-type||Short-chain dehydrogenase/reductase SDR||NAD(P)-binding domain
BGIBMGA012687	12474.4	28415.9	-1.1877	0.439002	1.09e-08	SecY subunit domain||SecY/SEC61-alpha family||Translocon Sec61/SecY, plug domain||SecY conserved site
BGIBMGA004452	3209.96	7328.89	-1.191	0.437999	1.27e-08	CDP-alcohol phosphatidyltransferase||Choline/ethanolamine phosphotransferase
BGIBMGA013679	76.3268	174.309	-1.1914	0.437878	0.0011763	Peptidase S1, PA clan||Serine proteases, trypsin domain||Peptidase S1A, chymotrypsin family
BGIBMGA004613	73.505	167.904	-1.1917	0.437787	0.0011428	Heat shock protein 70 family||Heat shock protein 70, conserved site||Heat shock protein 70kD, C-terminal domain
BGIBMGA006417	248.593	568.289	-1.1928	0.437453	9.12e-06	Tyrosine-protein kinase, active site||Tyrosine-protein kinase, Fes/Fps type||Arfaptin homology (AH) domain/BAR domain||Protein kinase, ATP binding site||Serine-threonine/tyrosine-protein kinase, catalytic domain||SH2 domain||Protein kinase-like domain||Tyrosine-protein kinase, catalytic domain||Protein kinase domain
BGIBMGA005703	1640.3	3752.24	-1.1938	0.43715	0.0064568	Glucose-methanol-choline oxidoreductase, C-terminal||Glucose-methanol-choline oxidoreductase, N-terminal||Glucose-methanol-choline oxidoreductase||FAD/NAD(P)-binding domain
BGIBMGA012548	7906.96	18111.8	-1.1957	0.436575	4.71e-09	Sphingomyelin phosphodiesterase||Saposin-like||Metallo-dependent phosphatase-like||Calcineurin-like phosphoesterase domain, ApaH type||Saposin B type domain
BGIBMGA013221	557.983	1278.32	-1.196	0.436484	0.0071306	NAD(P)-binding domain||Short-chain dehydrogenase/reductase SDR
BGIBMGA010404	152.983	350.632	-1.1966	0.436302	0.016783	Cation/H+ exchanger
Novel00019	1275.28	2942.42	-1.2062	0.433409	5.02e-06	NIPSNAP protein [Bombyx mori]>gi|87248187|gb|ABD36146.1| NIPSNAP protein [Bombyx mori]
BGIBMGA002430	14313.5	33060	-1.2077	0.432958	4.55e-05	Major facilitator, sugar transporter-like||Major facilitator superfamily domain
BGIBMGA009103	5407.82	12490.6	-1.2077	0.432958	0.00044117	SCP2 sterol-binding domain||Thiolase, conserved site||Thiolase, C-terminal||Thiolase, acyl-enzyme intermediate active site||Thiolase, N-terminal||Thiolase-like
BGIBMGA007011	73.1653	169.249	-1.2099	0.432299	0.015758	-//-
BGIBMGA000618	89.9762	208.143	-1.21	0.432269	0.00080537	Peptidyl-prolyl cis-trans isomerase, FKBP-type||FKBP-type peptidyl-prolyl cis-trans isomerase domain
BGIBMGA007120	987.747	2291.4	-1.214	0.431072	2.44e-08	Aconitase/3-isopropylmalate dehydratase large subunit, alpha/beta/alpha domain||Aconitase/3-isopropylmalate dehydratase large subunit, alpha/beta/alpha, subdomain 2||Aconitase/3-isopropylmalate dehydratase large subunit, alpha/beta/alpha, subdomain 1/3
Novel00764	30.3182	70.3866	-1.2151	0.430743	0.034903	olfactory receptor [Bombyx mori]
Novel01151	48.6403	113.084	-1.2172	0.430117	0.0042807	-//-
BGIBMGA000910	79.0392	183.964	-1.2188	0.42964	0.015994	EGF-like domain||EGF-like, conserved site||Galactose-binding domain-like||Laminin, N-terminal||Laminin IV type B||Laminin EGF domain
BGIBMGA002730	1526.6	3556.58	-1.2202	0.429223	1.09e-08	Short-chain dehydrogenase/reductase SDR||NAD(P)-binding domain
BGIBMGA000398	2865.07	6687.28	-1.2229	0.428421	6.17e-09	Coenzyme A transferase binding site||3-oxoacid CoA-transferase, subunit A||Coenzyme A transferase active site||3-oxoacid CoA-transferase, subunit B||Coenzyme A transferase family I||3-oxoacid CoA-transferase
BGIBMGA011498	47.9518	112.283	-1.2275	0.427057	0.037029	Zinc finger C2H2-type||Zinc finger, RING/FYVE/PHD-type
BGIBMGA000619	312.23	731.198	-1.2277	0.426998	4.92e-07	EF-hand domain||EF-hand domain pair||EF-Hand 1, calcium-binding site||FKBP-type peptidyl-prolyl cis-trans isomerase domain||Peptidyl-prolyl cis-trans isomerase, FKBP-type
BGIBMGA006881	2177.47	5101.72	-1.2283	0.42682	0.0061496	Cyclic nucleotide-binding-like||Cyclic nucleotide-binding domain||AGC-kinase, C-terminal||RmlC-like jelly roll fold||Cyclic nucleotide-binding, conserved site||cGMP-dependent protein kinase, catalytic domain||Serine/threonine-protein kinase, active site||Protein kinase-like domain||cGMP-dependent kinase||Protein kinase domain
Novel01119	626.313	1472.69	-1.2335	0.425284	5.19e-08	nuclear Y/CCAAT-box binding factor C subunit NF/YC [Bombyx mori]>gi|87248375|gb|ABD36240.1| nuclear Y/CCAAT-box binding factor C subunit NF/YC [Bombyx mori]
Novel01272	126.021	298.694	-1.245	0.421908	0.010644	PREDICTED: keratin-associated protein 19-2-like [Bombyx mori]
BGIBMGA011012	4557.85	10812	-1.2462	0.421557	0.015765	Major facilitator, sugar transporter-like||Major facilitator superfamily domain
BGIBMGA006882	61.4947	145.902	-1.2465	0.421469	0.0016025	ABC transporter type 1, transmembrane domain||AAA+ ATPase domain||ABC transporter-like||P-loop containing nucleoside triphosphate hydrolase
BGIBMGA003591	38.0134	90.5096	-1.2516	0.419982	0.012804	Limb expression 1
BGIBMGA012518	386.353	920.52	-1.2525	0.41972	4.28e-07	Zinc finger C2H2-type
BGIBMGA003592	38.6617	92.378	-1.2566	0.418529	0.011805	Limb expression 1
BGIBMGA004998	385.853	922.312	-1.2572	0.418355	2.2e-05	Immunoglobulin-like fold||Glycoside hydrolase superfamily||Glycoside hydrolase, family 2, immunoglobulin-like beta-sandwich||Galactose-binding domain-like
BGIBMGA010100	99.257	237.558	-1.259	0.417833	0.0043881	UDP-glycosyltransferase family, conserved site||UDP-glucuronosyl/UDP-glucosyltransferase
Novel00281	191.586	458.522	-1.259	0.417833	2.26e-05	-//-
BGIBMGA012203	2272.98	5448.42	-1.2613	0.417168	2.01e-09	Translocon-associated
BGIBMGA009781	744.79	1785.98	-1.2618	0.417023	1.72e-08	Concentrative nucleoside transporter||Concentrative nucleoside transporter C-terminal domain||Concentrative nucleoside transporter N-terminal domain
BGIBMGA007777	803.167	1926.17	-1.262	0.416966	1.09e-08	C2 domain
BGIBMGA004506	681.631	1635.43	-1.2626	0.416792	4.66e-07	Major facilitator superfamily domain||Major facilitator, sugar transporter-like||Sugar/inositol transporter
BGIBMGA012488	143.976	345.458	-1.2627	0.416763	0.0001079	EGF-like, conserved site||HYR domain||EGF-like calcium-binding, conserved site||Tyrosine-protein kinase ephrin type A/B receptor-like||C-type lectin-like/link domain||Sushi/SCR/CCP domain||Coagulation factor 5/8 C-terminal domain||C-type lectin-like||Low-density lipoprotein (LDL) receptor class A, conserved site||Immunoglobulin-like fold||EGF-like domain||EGF-like calcium-binding domain||EGF-type…
BGIBMGA008821	5180.22	12430.7	-1.2628	0.416734	5.11e-06	Lipoamide Acyltransferase||2-oxoacid dehydrogenase acyltransferase, catalytic domain||E3-binding domain||2-oxo acid dehydrogenase, lipoyl-binding site||Biotin/lipoyl attachment||Single hybrid motif
BGIBMGA010979	729948	1.75168e+06	-1.2629	0.416705	0.028947	-//-
BGIBMGA001435	356.662	856.418	-1.2638	0.416446	1.16e-05	Peptidase M12B, ADAM-TS||Thrombospondin type-1 (TSP1) repeat||NAD kinase/diacylglycerol kinase-like domain||Inorganic polyphosphate/ATP-NAD kinase, domain 1||ADAM-TS Spacer 1
BGIBMGA010465	1690.65	4068.18	-1.2668	0.415581	8.27e-06	Neutral/alkaline non-lysosomal ceramidase, N-terminal||Neutral/alkaline nonlysosomal ceramidase||Neutral/alkaline non-lysosomal ceramidase, C-terminal
BGIBMGA014150	1200.03	2891.76	-1.2689	0.414976	5.17e-09	Glycoside hydrolase superfamily||Rossmann-like alpha/beta/alpha sandwich fold||Isoleucyl tRNA synthetase type 1, anticodon-binding domain||Aminoacyl-tRNA synthetase, class I, conserved site||Glycoside hydrolase family 1||Isoleucine-tRNA ligase||Aminoacyl-tRNA synthetase, class Ia||Aminoacyl-tRNA synthetase, class Ia, anticodon-binding||Valyl/Leucyl/Isoleucyl-tRNA synthetase, editing domain||Glyco…
BGIBMGA009191	2027.22	4887.03	-1.2695	0.414804	3.34e-07	Major facilitator superfamily domain||Major facilitator superfamily
BGIBMGA004571	170.621	411.806	-1.2712	0.414315	3.87e-06	Complement Clr-like EGF domain||Growth factor receptor cysteine-rich domain||EGF-like, conserved site||EGF-like domain||EGF-like calcium-binding, conserved site||Six-bladed beta-propeller, TolB-like||EGF-like calcium-binding domain||EGF-type aspartate/asparagine hydroxylation site
BGIBMGA004221	1960.21	4733.2	-1.2718	0.414143	1.22e-09	Phosphoglucose isomerase, conserved site||Phosphoglucose isomerase, C-terminal||Phosphoglucose isomerase, SIS domain 1||Phosphoglucose isomerase, SIS domain 2||Phosphoglucose isomerase (PGI)
BGIBMGA000109	69.7232	168.72	-1.2749	0.413254	0.00044584	PH domain-like||Dbl homology (DH) domain
BGIBMGA010868	26.4735	64.151	-1.2769	0.412681	0.026778	POU domain||Lambda repressor-like, DNA-binding domain||Homeobox, conserved site||Homeobox domain||Homeobox domain-like||POU-specific domain
BGIBMGA003631	1631.73	3964.63	-1.2808	0.411567	0.010695	Oxidoreductase, N-terminal||NAD(P)-binding domain
BGIBMGA002483	23.8125	57.9153	-1.2822	0.411168	0.049764	Ubiquitin specific protease domain
BGIBMGA005046	36.4333	88.81	-1.2855	0.410229	0.039305	UDP-glucuronosyl/UDP-glucosyltransferase
Novel00518	140.61	342.868	-1.286	0.410086	1.25e-05	nuclear Y/CCAAT-box binding factor C subunit NF/YC [Bombyx mori]>gi|87248375|gb|ABD36240.1| nuclear Y/CCAAT-box binding factor C subunit NF/YC [Bombyx mori]
BGIBMGA009404	237.419	579.516	-1.2874	0.409689	4.99e-07	Serine/threonine-protein kinase, active site||Protein kinase domain||Calcium/calmodulin-dependent/calcium-dependent protein kinase||Protein kinase-like domain
BGIBMGA003718	4078.85	9960.64	-1.2881	0.40949	4.16e-10	TRAM/LAG1/CLN8 homology domain||TRAM1-like protein
BGIBMGA007860	355.88	871.018	-1.2913	0.408583	1.05e-07	Glutathione S-transferase, N-terminal||Glutathione S-transferase, C-terminal-like||Glutathione S-transferase, C-terminal
BGIBMGA012143	11791.1	28926.8	-1.2947	0.407621	0.0008601	-//-
BGIBMGA010077	28.1988	69.442	-1.3002	0.40607	0.018764	Chitin binding domain
BGIBMGA013002	40.3908	99.6873	-1.3034	0.40517	0.0052502	Glucose-methanol-choline oxidoreductase, C-terminal||FAD/NAD(P)-binding domain||Glucose-methanol-choline oxidoreductase||Glucose-methanol-choline oxidoreductase, N-terminal
BGIBMGA006595	166.569	411.334	-1.3042	0.404946	2.58e-06	-//-
BGIBMGA014246	571.161	1411.76	-1.3055	0.404581	0.013674	Major facilitator superfamily domain||Major facilitator superfamily
BGIBMGA003584	3132.25	7742.62	-1.3056	0.404553	2.12e-10	Protein-tyrosine phosphatase-like
BGIBMGA000806	3779.07	9367.19	-1.3096	0.403433	0.02352	Metal-dependent hydrolase||AMP deaminase 2||AMP deaminase||Adenosine/AMP deaminase domain
BGIBMGA003957	4913.91	12187.9	-1.3105	0.403181	1.33e-10	Cytochrome P450, conserved site||Cytochrome P450||Cytochrome P450, E-class, group I
BGIBMGA010275	16984.5	42178.2	-1.3123	0.402678	9.03e-11	Immunoglobulin-like domain||Immunoglobulin-like fold
BGIBMGA005780	27.7115	68.8872	-1.3137	0.402288	0.02053	Alpha crystallin/Heat shock protein||Alpha crystallin/Hsp20 domain||HSP20-like chaperone||Small heat shock protein HSP20
BGIBMGA008010	1110.18	2766.05	-1.317	0.401369	1.02e-09	Aminotransferase, class I/classII||Pyridoxal phosphate-dependent transferase, subdomain 2||Pyridoxal phosphate-dependent transferase, major region, subdomain 1||Tetrapyrrole biosynthesis, 5-aminolevulinic acid synthase||Pyridoxal phosphate-dependent transferase
BGIBMGA001419	94.5358	236.158	-1.3208	0.400313	0.0012675	Cytochrome P450, conserved site||Cytochrome P450||Cytochrome P450, E-class, group I
BGIBMGA010365	2635.02	6583.12	-1.321	0.400257	1.38e-10	Fatty acid desaturase domain||Acyl-CoA desaturase||Fatty acid desaturase type 1, conserved site
BGIBMGA014428	273448	684625	-1.324	0.399426	0.00034932	Serine proteases, trypsin family, serine active site||Peptidase S1, PA clan||Serine proteases, trypsin family, histidine active site||Serine proteases, trypsin domain||Peptidase S1A, chymotrypsin family
BGIBMGA013425	50.2019	125.906	-1.3265	0.398734	0.0014021	BESS motif||MADF domain
BGIBMGA012826	215.909	541.732	-1.3272	0.398541	4.3e-07	G protein-coupled receptor, rhodopsin-like
Novel01156	138.453	347.969	-1.3296	0.397879	3.62e-06	PREDICTED: uncharacterized protein LOC101742586 isoform X1 [Bombyx mori]
BGIBMGA005704	289.746	728.57	-1.3303	0.397686	0.00034932	-//-
BGIBMGA013992	77.7867	195.862	-1.3322	0.397162	0.00010893	-//-
BGIBMGA002426	49.9127	125.691	-1.3324	0.397107	0.0012818	Glycoside hydrolase family 47
Novel00574	613.698	1547.14	-1.334	0.396667	0.042509	olfactory receptor [Bombyx mori]
Novel00224	21.6426	54.9004	-1.3429	0.394227	0.039581	PREDICTED: zinc finger BED domain-containing protein 4-like [Vollenhovia emeryi]
BGIBMGA011834	798.071	2027.24	-1.3449	0.393681	5.06e-08	Peptide methionine sulphoxide reductase MsrA
BGIBMGA004870	5475.42	13909.8	-1.3451	0.393627	8.5e-05	Alpha/Beta hydrolase fold||Carboxylesterase, type B
BGIBMGA003357	326.137	828.807	-1.3456	0.39349	1.96e-08	Carbonic anhydrase
BGIBMGA001836	482.901	1227.87	-1.3464	0.393272	3.54e-06	EGF-like domain||Thrombospondin, C-terminal||EGF-like, conserved site||EGF-like calcium-binding domain||Thrombospondin, type 3 repeat||TSP type-3 repeat||EGF-like calcium-binding, conserved site||Thrombospondin, type 3-like repeat||Concanavalin A-like lectin/glucanase domain
BGIBMGA012215	34.3749	87.4977	-1.3479	0.392863	0.0066621	Low-density lipoprotein (LDL) receptor class A repeat||Low-density lipoprotein (LDL) receptor class A, conserved site
BGIBMGA010212	36.0525	92.3211	-1.3566	0.390502	0.0042197	Serpin family||Serpin, conserved site||Serpin domain
BGIBMGA008925	566.858	1453.38	-1.3584	0.390015	1.23e-09	Cytidine deaminase-like||Cytidine and deoxycytidylate deaminase domain||Cytidine deaminase, homotetrameric||APOBEC/CMP deaminase, zinc-binding
BGIBMGA006209	3397.82	8742.31	-1.3634	0.388665	5.9e-11	Protein transport protein SecG/Sec61-beta/Sbh||Protein transport Sec61-beta/Sbh
BGIBMGA005769	2428.27	6249.37	-1.3638	0.388557	4.84e-11	Translocon-associated protein subunit beta||Immunoglobulin-like fold
BGIBMGA007778	311.478	802.016	-1.3645	0.388369	2.65e-07	GOSR2/Membrin/Bos1
BGIBMGA002796	2267.11	5860.08	-1.3701	0.386864	4.4e-11	Carboxylesterase type B, active site||Alpha/Beta hydrolase fold||Carboxylesterase, type B
BGIBMGA005301	753.47	1958.72	-1.3783	0.384672	3.58e-10	-//-
BGIBMGA012089	2119.49	5539.96	-1.3862	0.382571	3.12e-11	Cytochrome P450||Cytochrome P450, conserved site||Cytochrome P450, E-class, group I
BGIBMGA003014	183.123	479.075	-1.3874	0.382253	0.0062417	Cytochrome b5, heme-binding site||Cytochrome b5-like heme/steroid binding domain
BGIBMGA008451	62.4128	163.888	-1.3928	0.380825	0.00011901	Inositol polyphosphate kinase
BGIBMGA000701	2658.28	6981.79	-1.3931	0.380746	6.32e-05	Catalase-like domain||Catalase haem-binding site||Catalase immune-responsive domain||Catalase core domain||Catalase, mono-functional, haem-containing||Catalase active site||Catalase, mono-functional, haem-containing, clades 1 and 3
BGIBMGA005500	37.7516	99.152	-1.3931	0.380746	0.034645	Glycoside hydrolase, family 2||Glycosyl hydrolases family 2, sugar binding domain||Galactose-binding domain-like||Immunoglobulin-like fold||Glycoside hydrolase, family 2, active site||Glycoside hydrolase, family 2, conserved site||Glycoside hydrolase, family 2, immunoglobulin-like beta-sandwich||Glycoside hydrolase superfamily||Glycoside hydrolase family 2, catalytic domain
BGIBMGA012827	738.952	1946.16	-1.3971	0.379692	8.65e-09	Aldolase-type TIM barrel||Fructose-bisphosphate aldolase, class-I||Fructose-bisphosphate aldolase class-I active site
BGIBMGA008003	1073.85	2848.07	-1.4072	0.377043	9.58e-11	CRAL-TRIO lipid binding domain||CRAL/TRIO, N-terminal domain
BGIBMGA002076	32.05	85.0299	-1.4076	0.376938	0.0047146	SET domain||Tetratricopeptide-like helical domain
BGIBMGA007490	31502	84087	-1.4164	0.374646	1.63e-08	Glyceraldehyde 3-phosphate dehydrogenase, catalytic domain||Glyceraldehyde 3-phosphate dehydrogenase, NAD(P) binding domain||NAD(P)-binding domain||Glyceraldehyde/Erythrose phosphate dehydrogenase family||Glyceraldehyde-3-phosphate dehydrogenase, type I||Glyceraldehyde 3-phosphate dehydrogenase, active site
BGIBMGA001157	235.488	629.106	-1.4177	0.374309	1.5e-08	Zinc finger, LIM-type
BGIBMGA000505	133.536	358.005	-1.4228	0.372988	0.034729	-//-
BGIBMGA005490	501.795	1349.43	-1.4272	0.371852	0.010695	Septin||Septin-type guanine nucleotide-binding (G) domain||P-loop containing nucleoside triphosphate hydrolase
Novel00989	80.5198	217.076	-1.4308	0.370925	0.00022106	-//-
BGIBMGA005867	21.8422	59.0059	-1.4337	0.37018	0.01838	WD40/YVTN repeat-like-containing domain||WD40-repeat-containing domain||WD40 repeat
Novel01111	345.813	934.477	-1.4342	0.370052	7.62e-10	ML-domain containing secreted protein precursor [Bombyx mori]>gi|95102958|gb|ABF51420.1| ML-domain containing secreted protein [Bombyx mori]
BGIBMGA000648	137.398	372.916	-1.4405	0.36844	0.00086032	Glycoside hydrolase superfamily||Imaginal disc growth factor||Chitinase insertion domain||Glycoside hydrolase family 18, catalytic domain||Chitinase II
Novel00133	174.323	474.405	-1.4444	0.367445	0.00014479	PREDICTED: collagenase-like, partial [Bombyx mori]
BGIBMGA007016	46.6836	127.213	-1.4463	0.366961	0.0010935	Folded gastrulation, N-terminal domain
Novel01229	43.6679	119.218	-1.449	0.366275	0.00078786	-//-
Novel01018	42.0074	114.993	-1.4528	0.365312	0.010548	endonuclease and reverse transcriptase-like protein [Bombyx mori]
BGIBMGA004450	51.1092	141.631	-1.4705	0.360857	0.031925	-//-
BGIBMGA002531	32.2041	89.6204	-1.4766	0.359335	0.0047541	Peptidase M2, peptidyl-dipeptidase A
Novel01299	46.9995	131.062	-1.4795	0.358613	0.0011049	PREDICTED: uncharacterized protein LOC101738091 isoform X2 [Bombyx mori]
BGIBMGA004616	1728.12	4831.81	-1.4834	0.357645	0.00014687	ABC transporter, conserved site||P-loop containing nucleoside triphosphate hydrolase||ABC transporter type 1, transmembrane domain||AAA+ ATPase domain||ABC transporter-like
BGIBMGA011578	583.185	1633.66	-1.4861	0.356976	0.00037098	Decaprenyl diphosphate synthase-like
BGIBMGA013830	677.402	1899.82	-1.4878	0.356556	8.02e-08	UDP-glucuronosyl/UDP-glucosyltransferase||UDP-glycosyltransferase family, conserved site
BGIBMGA010098	356.696	1003.33	-1.492	0.355519	2.98e-07	UDP-glycosyltransferase family, conserved site||UDP-glucuronosyl/UDP-glucosyltransferase
BGIBMGA010988	270.933	763.474	-1.4946	0.354879	0.041392	Alpha/Beta hydrolase fold||Carboxylesterase type B, active site||Carboxylesterase type B, conserved site||Carboxylesterase, type B
BGIBMGA008089	37.2194	105.2	-1.499	0.353799	0.00086054	-//-
BGIBMGA008818	40711.3	115176	-1.5003	0.35348	3.22e-08	Alkaline phosphatase||Alkaline phosphatase-like, alpha/beta/alpha||Alkaline phosphatase, active site||Alkaline-phosphatase-like, core domain
BGIBMGA013220	950.107	2691.59	-1.5023	0.35299	2.9e-12	Short-chain dehydrogenase/reductase SDR||NAD(P)-binding domain
BGIBMGA008080	1217.05	3455.71	-1.5056	0.352184	0.00084482	Zinc finger C2H2-type
BGIBMGA006035	29.4718	84.1476	-1.5136	0.350236	0.0026076	-//-
BGIBMGA013611	380.989	1088.77	-1.5149	0.349921	0.0035532	Peroxisomal biogenesis factor 11||Peroxisomal membrane protein 11C, metazoa
BGIBMGA010639	10372.2	29648.2	-1.5152	0.349848	0.048723	Lipase, eukaryotic||Alpha/Beta hydrolase fold||Partial AB-hydrolase lipase domain
BGIBMGA005328	2773.91	7976.93	-1.5239	0.347745	1.43e-13	Translocon-associated protein subunit gamma
Novel00927	68.8032	198.144	-1.526	0.347239	7.26e-06	-//-
ENSRNA022711391	31.8533	91.8862	-1.5284	0.346662	0.0020293	-//-
BGIBMGA012501	58.0755	168.063	-1.533	0.345558	3.81e-05	Transmembrane protein 72
BGIBMGA013108	383.997	1112.67	-1.5349	0.345103	2.83e-11	Apolipophorin-III
Novel01263	443.423	1288.65	-1.5391	0.3441	1.02e-09	PREDICTED: uncharacterized protein LOC101742730 [Bombyx mori]
Novel00514	19.4642	56.5766	-1.5394	0.344029	0.010858	PREDICTED: uncharacterized protein LOC101739983 [Bombyx mori]
BGIBMGA003943	784.696	2289.76	-1.545	0.342696	0.0075578	Cytochrome P450||Cytochrome P450, conserved site||Cytochrome P450, E-class, group I
BGIBMGA010761	51.6819	150.927	-1.5461	0.342435	3.62e-05	P-loop containing nucleoside triphosphate hydrolase||ABC-2 transporter
Novel01321	484.676	1417.61	-1.5484	0.341889	1e-06	PREDICTED: uncharacterized protein LOC101736844 [Bombyx mori]
BGIBMGA005862	3636.33	10652.9	-1.5507	0.341344	3.73e-14	Solute carrier family 52, riboflavin transporter
BGIBMGA001276	3078.73	9022.77	-1.5512	0.341226	3.71e-11	Cytochrome P450, E-class, group I||Cytochrome P450||Cytochrome P450, conserved site
BGIBMGA009614	48.6799	142.658	-1.5512	0.341226	6.79e-05	Gamma interferon inducible lysosomal thiol reductase GILT
BGIBMGA012895	2705.44	7939.3	-1.5531	0.340777	1.93e-05	Adenosine/AMP deaminase domain||Adenosine deaminase-related growth factor||Metal-dependent hydrolase||Adenosine/AMP deaminase N-terminal
BGIBMGA002791	30.4159	89.5192	-1.5574	0.339763	0.0015457	Tetratricopeptide-like helical domain
Novel00614	46.9397	138.768	-1.5638	0.338259	7.63e-05	transposase [Bombyx mori]
BGIBMGA005233	12.6122	37.3237	-1.5653	0.337907	0.047142	Cystine-knot cytokine||DAN||Cystine knot, C-terminal
BGIBMGA006308	21.888	64.9651	-1.5695	0.336925	0.0057108	Leucine-rich repeat||Leucine-rich repeat, typical subtype||Leucine-rich repeat domain, L domain-like
BGIBMGA014149	469.031	1394.25	-1.5717	0.336412	2.71e-12	Glycoside hydrolase family 1||Glycosyl hydrolases family 1, N-terminal conserved site||Glycoside hydrolase superfamily
BGIBMGA011577	86.1511	256.308	-1.5729	0.336132	1.05e-05	Major facilitator superfamily||Major facilitator superfamily domain
BGIBMGA009497	1292.12	3851.86	-1.5758	0.335457	0.0051747	Cytochrome b5-like heme/steroid binding domain
BGIBMGA000392	41.2108	122.948	-1.577	0.335178	0.00080019	-//-
BGIBMGA013448	73.1953	218.976	-1.5809	0.334273	0.031349	Osteonectin-like, conserved site||EF-hand domain pair||EF-Hand 1, calcium-binding site||SPARC/Testican, calcium-binding domain||Follistatin/Osteonectin EGF domain
BGIBMGA013090	26.4314	79.1617	-1.5826	0.33388	0.0017694	-//-
BGIBMGA002961	3137.75	9445.56	-1.5899	0.332194	1.12e-06	Chitin synthase
BGIBMGA006180	33.7554	101.691	-1.591	0.331941	0.00044869	Dipeptidylpeptidase IV, N-terminal domain||Peptidase S9, prolyl oligopeptidase, catalytic domain||FAD/NAD(P)-binding domain||Alpha/Beta hydrolase fold||Amine oxidase
BGIBMGA014243	709.965	2145.39	-1.5954	0.33093	7.18e-14	Major facilitator superfamily||Major facilitator superfamily domain
Novel00553	10756.8	32611.4	-1.6001	0.329854	4.9e-11	PREDICTED: probable methylmalonate-semialdehyde dehydrogenase [acylating], mitochondrial isoform X1 [Bombyx mori]
BGIBMGA000504	815.548	2479.49	-1.6042	0.328918	0.0092178	-//-
BGIBMGA001277	512.119	1561.38	-1.6083	0.327985	0.00048578	Cytochrome P450, conserved site||Cytochrome P450||Cytochrome P450, E-class, group I
BGIBMGA002960	6104.28	18691.5	-1.6145	0.326578	0.00058517	Chitin synthase||Nucleotide-diphospho-sugar transferases
BGIBMGA009809	8662.36	26939.1	-1.6369	0.321547	0.00070243	Chitin binding domain
Novel00772	20095.6	62547.7	-1.6381	0.321279	2.09e-05	PREDICTED: collagenase-like [Bombyx mori]
BGIBMGA009872	73.082	229.348	-1.6499	0.318662	4.76e-07	Alkaline-phosphatase-like, core domain||Alkaline phosphatase, active site||Alkaline phosphatase||Alkaline phosphatase-like, alpha/beta/alpha
BGIBMGA004871	2555.04	8047.54	-1.6552	0.317494	6.42e-07	-//-
Novel01326	59703.7	188173	-1.6562	0.317274	0.00019777	PREDICTED: collagenase-like [Bombyx mori]
BGIBMGA000547	10.1091	31.8992	-1.6579	0.3169	0.04582	GPCR, family 2, secretin-like
BGIBMGA008082	4594.08	14586.5	-1.6668	0.314951	2.64e-06	Fatty acid hydroxylase
BGIBMGA002611	1205.19	3835.98	-1.6703	0.314188	9.11e-06	JmjC domain||Tetratricopeptide repeat-containing domain||Histone demethylase UTY||Tetratricopeptide-like helical domain||Tetratricopeptide repeat
BGIBMGA012948	44.2815	141.611	-1.6772	0.312689	0.037806	Calcineurin-like phosphoesterase domain, ApaH type||Metallo-dependent phosphatase-like||5'-Nucleotidase, C-terminal||5'-Nucleotidase/apyrase
Novel01166	742.839	2376.42	-1.6777	0.312581	6.05e-15	PREDICTED: myrosinase 1-like [Bombyx mori]
BGIBMGA003676	16.7522	53.7339	-1.6815	0.311758	0.0064127	Major facilitator superfamily associated domain||Major facilitator superfamily domain
BGIBMGA000249	52.3976	170.667	-1.7036	0.307019	2.1e-06	Insect cuticle protein||Chitin-binding type R&R consensus
BGIBMGA003688	254.197	828.791	-1.7051	0.3067	8.33e-13	Endoribonuclease XendoU
Novel00894	16.5337	54.5399	-1.7219	0.303149	0.011809	PREDICTED: uncharacterized protein LOC101745594 [Bombyx mori]
BGIBMGA014214	1082.59	3576.08	-1.7239	0.302729	0.011406	Actin-depolymerising factor homology domain||Coactosin-like protein||ADF-H/Gelsolin-like domain
Novel00055	368.459	1217.7	-1.7246	0.302582	0.017551	PREDICTED: mucin-2 [Bombyx mori]
BGIBMGA004448	18.5497	61.4111	-1.7271	0.302059	0.0040077	-//-
BGIBMGA005617	39.3286	130.469	-1.7301	0.301431	1.89e-05	PMP-22/EMP/MP20/Claudin superfamily
BGIBMGA006549	90.5469	301.137	-1.7337	0.30068	0.0068701	-//-
BGIBMGA013661	44.5496	148.288	-1.7349	0.30043	6.2e-06	-//-
BGIBMGA006977	1859.99	6223.96	-1.7425	0.298851	7.83e-07	Acyl-CoA dehydrogenase/oxidase, N-terminal and middle domain||Acyl-CoA dehydrogenase/oxidase, N-terminal||Acyl-CoA oxidase/dehydrogenase, central domain||Acyl-CoA dehydrogenase, conserved site||Acyl-CoA dehydrogenase/oxidase C-terminal
BGIBMGA011599	2196.65	7376.39	-1.7476	0.297797	1.13e-17	Translocon-associated protein (TRAP), alpha subunit
BGIBMGA007950	17481.5	59374.6	-1.764	0.294431	6.81e-19	Heat shock protein 70kD, C-terminal domain||Heat shock protein 70 family||Heat shock protein 70, conserved site||Heat shock protein 70kD, peptide-binding domain
BGIBMGA012991	9.20967	31.332	-1.7664	0.293941	0.040103	Calcium release-activated calcium channel protein
BGIBMGA004561	422.13	1436.51	-1.7668	0.29386	2.86e-05	Major facilitator, sugar transporter-like||Major facilitator superfamily domain||Sugar transporter, conserved site||Sugar/inositol transporter
BGIBMGA007291	2208.06	7527.28	-1.7694	0.293331	5.26e-15	Inositol polyphosphate-related phosphatase||Endonuclease/exonuclease/phosphatase
BGIBMGA008492	1772.71	6123.94	-1.7885	0.289473	0.003294	Cytochrome b561/ferric reductase transmembrane
BGIBMGA002043	18.1019	62.7879	-1.7944	0.288291	0.0017445	GAF domain-like||3'5'-cyclic nucleotide phosphodiesterase||3'5'-cyclic nucleotide phosphodiesterase, catalytic domain||GAF domain||3'5'-cyclic nucleotide phosphodiesterase, conserved site||HD/PDEase domain
BGIBMGA013908	8.7596	30.4199	-1.7961	0.287952	0.033848	DOMON domain||Cytochrome b561/ferric reductase transmembrane||Reeler domain
BGIBMGA013630	8.7495	30.4396	-1.7987	0.287433	0.046685	Major facilitator superfamily domain||Major facilitator superfamily
BGIBMGA012511	163.572	569.728	-1.8003	0.287115	3.72e-05	Sulfatase, N-terminal||Sulfatase, conserved site||Alkaline phosphatase-like, alpha/beta/alpha||Alkaline-phosphatase-like, core domain
Novel01284	171.229	605.44	-1.8221	0.282809	5.63e-13	PREDICTED: protein patched isoform X1 [Bombyx mori]
BGIBMGA003322	115903	410492	-1.8244	0.282359	0.034661	Haemolymph juvenile hormone binding
BGIBMGA002167	25.667	90.9585	-1.8253	0.282182	0.00017118	PH domain-like||FAM43A/B, phosphotyrosine-binding domain||PTB/PI domain
Novel00737	36.4631	129.449	-1.8279	0.281674	0.035982	-//-
BGIBMGA007648	521.968	1858.87	-1.8324	0.280797	4.34e-10	Domain of unknown function DUF3456||Growth factor receptor cysteine-rich domain||EGF-like calcium-binding, conserved site||Laminin EGF domain||Furin-like repeat||EGF-like domain||EGF-like, conserved site
BGIBMGA009309	38.0282	135.634	-1.8346	0.280369	0.0003598	P-loop containing nucleoside triphosphate hydrolase||Kinesin motor domain
BGIBMGA013644	62.9993	224.707	-1.8346	0.280369	0.00068797	-//-
BGIBMGA007144	10735.8	38397.9	-1.8386	0.279593	3.53e-20	3-hydroxyisobutyrate dehydrogenase-related, conserved site||3-hydroxyisobutyrate dehydrogenase-related||6-phosphogluconate dehydrogenase C-terminal domain-like||6-phosphogluconate dehydrogenase, domain 2||3-hydroxyisobutyrate dehydrogenase, NAD-binding domain||NAD(P)-binding domain||3-hydroxyisobutyrate dehydrogenase||6-phosphogluconate dehydrogenase, NADP-binding
BGIBMGA012864	1621.5	5822.66	-1.8444	0.278471	0.033119	N-acetylmuramoyl-L-alanine amidase domain||Peptidoglycan recognition protein
BGIBMGA010764	11.8884	42.8445	-1.8496	0.277469	0.011077	Peptidase M1, alanine aminopeptidase/leukotriene A4 hydrolase||ERAP1-like C-terminal domain
BGIBMGA009814	4398.26	16028.3	-1.8656	0.274409	0.00060245	HAD-like domain||Phosphoserine phosphatase, domain 2
BGIBMGA002530	8.99075	32.8871	-1.871	0.273384	0.025179	Peptidase M2, peptidyl-dipeptidase A
BGIBMGA005119	61.5632	225.63	-1.8738	0.272854	3.36e-05	Lustrin, cysteine-rich repeated||Pancreatic trypsin inhibitor Kunitz domain||WAP-type 'four-disulfide core' domain||Hirudin/antistatin||Cysteine-rich repeat||Proteinase inhibitor I2, Kunitz, conserved site||Antistasin-like domain||Thyroglobulin type-1
BGIBMGA006213	76.9339	282.156	-1.8748	0.272665	6.65e-10	Low-density lipoprotein (LDL) receptor class A, conserved site||Low-density lipoprotein (LDL) receptor class A repeat||Glycoside hydrolase/deacetylase, beta/alpha-barrel||NodB homology domain||Chitin binding domain
BGIBMGA001096	39.1795	144.284	-1.8807	0.271552	1.09e-06	EGF-like, conserved site||EGF-like domain, extracellular||Tox-GHH domain||EGF-like domain||RHS repeat||Six-bladed beta-propeller, TolB-like
BGIBMGA007762	67.9262	250.51	-1.8828	0.271157	2.04e-07	Corticotropin-releasing factor||Corticotropin-releasing factor conserved site
BGIBMGA006185	1790.48	6604	-1.883	0.271119	2.09e-20	AMP-binding, conserved site||AMP-dependent synthetase/ligase||AMP-binding enzyme, C-terminal domain
BGIBMGA006083	344.585	1271.63	-1.8837	0.270988	1.22e-05	Short-chain dehydrogenase/reductase SDR||NAD(P)-binding domain
BGIBMGA002529	17.6827	65.7437	-1.8945	0.268967	0.0010289	Peptidase M2, peptidyl-dipeptidase A
BGIBMGA009094	18116.6	67763.2	-1.9032	0.26735	0.00022219	Trypsin Inhibitor-like, cysteine rich domain
BGIBMGA007045	14.065	52.6629	-1.9047	0.267072	0.0058091	SH3 domain||Arfaptin homology (AH) domain/BAR domain||I-BAR domain containing protein IRSp53/IRTKS/Pinkbar||IMD/I-BAR domain
BGIBMGA002165	13.698	51.4499	-1.9092	0.26624	0.0034098	-//-
BGIBMGA002018	116.881	439.463	-1.9107	0.265963	4.71e-09	Laminin G domain||Laminin, N-terminal||Laminin domain II||EGF-like domain||Laminin IV||Laminin EGF domain||Galactose-binding domain-like||Concanavalin A-like lectin/glucanase domain
BGIBMGA010037	10.3139	38.8054	-1.9117	0.265779	0.010869	G protein-coupled receptor, rhodopsin-like||GPCR, rhodopsin-like, 7TM||Prostanoid receptor
BGIBMGA010875	10.7662	40.5927	-1.9147	0.265227	0.0089591	Cadherin-like||Short-chain dehydrogenase/reductase SDR||NAD(P)-binding domain
BGIBMGA002528	30.2821	114.446	-1.9181	0.264603	0.01704	-//-
Novel01225	8222.18	31236.4	-1.9256	0.263231	0.0081378	PREDICTED: uncharacterized protein LOC101739301 [Bombyx mori]
BGIBMGA014430	4517.95	17292.6	-1.9364	0.261268	2.56e-19	Serine proteases, trypsin family, histidine active site||Serine proteases, trypsin domain||Peptidase S1A, chymotrypsin family||Serine proteases, trypsin family, serine active site||Peptidase S1, PA clan
BGIBMGA007649	71.493	274.9	-1.943	0.260075	4.46e-10	-//-
BGIBMGA002600	36.1063	139.365	-1.9486	0.259068	2.7e-06	-//-
BGIBMGA001506	15911.4	61517.4	-1.9509	0.258655	0.0069148	Alpha/Beta hydrolase fold||Lipase, N-terminal||Triacylglycerol lipase family||Lipase/vitellogenin
BGIBMGA008058	38.0188	147.717	-1.958	0.257385	2.63e-07	ERAP1-like C-terminal domain||Peptidase M1, alanine aminopeptidase/leukotriene A4 hydrolase
Novel01064	35.6331	139.028	-1.9641	0.256299	5.33e-07	PREDICTED: androgen-dependent TFPI-regulating protein-like [Bombyx mori]
BGIBMGA000348	18.4803	72.2454	-1.9669	0.255802	0.0002708	Insect cuticle protein
BGIBMGA000418	84.3595	333.01	-1.9809	0.253332	0.021693	Six-bladed beta-propeller, TolB-like||Major royal jelly protein/protein yellow
Novel00491	81.8093	323.117	-1.9817	0.253191	3.08e-06	PREDICTED: bile salt-activated lipase-like [Bombyx mori]
Novel01115	136.69	543.439	-1.9912	0.25153	9.42e-15	PREDICTED: filamin-A isoform X1 [Bombyx mori]>gi|827543004|ref|XP_012544517.1| PREDICTED: filamin-A isoform X1 [Bombyx mori]
Novel00289	86.4004	343.567	-1.9915	0.251477	0.048916	-//-
BGIBMGA001755	50.2347	202.489	-2.0111	0.248084	3.06e-09	Gelsolin||Gelsolin-like domain||ADF-H/Gelsolin-like domain||Villin/Gelsolin
BGIBMGA006694	102.053	412.285	-2.0143	0.247534	0.00040851	Cystine knot, C-terminal||Cystine-knot cytokine||VWFC domain
BGIBMGA007458	12.835	52.1312	-2.0221	0.2462	0.0019541	Invertebrate-type lysozyme
BGIBMGA001571	85.4439	347.183	-2.0226	0.246114	1.46e-12	Thioredoxin-like fold||Glutathione S-transferase, N-terminal
BGIBMGA011645	268.717	1092.2	-2.0231	0.246029	0.018386	Mpv17/PMP22
BGIBMGA013374	12.8177	52.3273	-2.0294	0.244957	0.0014705	I/LWEQ domain||Talin, central
Novel00619	7.591	31.1887	-2.0387	0.243383	0.018065	PREDICTED: uncharacterized protein LOC101737658 [Bombyx mori]
BGIBMGA008034	7.20605	29.6937	-2.0429	0.242675	0.023777	Cadherin||Cadherin-like
BGIBMGA002900	38.845	160.219	-2.0442	0.242457	3.96e-05	Carboxylesterase, type B||Alpha/Beta hydrolase fold
Novel00084	50.344	208.547	-2.0505	0.2414	1.1e-09	-//-
BGIBMGA005559	1548.71	6416.14	-2.0506	0.241384	1.06e-23	SAP domain||Armet protein
BGIBMGA002899	98.4826	408.378	-2.052	0.24115	0.0026783	Carboxylesterase, type B||Alpha/Beta hydrolase fold||Carboxylesterase type B, active site||Lipase, GDXG, putative histidine active site
BGIBMGA001261	65.8737	273.245	-2.0524	0.241083	2.86e-11	Otopetrin||Ankyrin repeat-containing domain
BGIBMGA003945	234.866	974.436	-2.0527	0.241033	0.0042197	Cytochrome P450||Cytochrome P450, conserved site||Cytochrome P450, E-class, group I
BGIBMGA013758	82.1266	341.119	-2.0544	0.240749	0.019567	NodB homology domain||Glycoside hydrolase/deacetylase, beta/alpha-barrel
BGIBMGA001162	30.6895	128.616	-2.0673	0.238606	5.15e-07	Cytochrome P450, E-class, group I||Cytochrome P450||Cytochrome P450, conserved site
BGIBMGA009631	7.66688	32.2846	-2.0741	0.237484	0.012827	-//-
BGIBMGA010760	6.2543	26.4436	-2.08	0.236514	0.043914	P-loop containing nucleoside triphosphate hydrolase||ABC transporter-like
BGIBMGA006476	2630.22	11128.9	-2.0811	0.236334	4.53e-13	FMN-binding split barrel||Cleavage stimulation factor subunit 2, hinge domain||Cleavage stimulation factor subunit 2||RNA recognition motif domain||Transcription termination and cleavage factor, C-terminal domain
BGIBMGA010874	13.4432	57.7624	-2.1032	0.232741	0.00044869	Cadherin conserved site||Cadherin-like||Cadherin
BGIBMGA012777	37716.8	163472	-2.1158	0.230718	0.048731	Serine proteases, trypsin family, histidine active site||Serine proteases, trypsin domain||Peptidase S1A, chymotrypsin family||Peptidase S1, PA clan
BGIBMGA001462	42.2412	184.005	-2.123	0.229569	1.73e-06	CRAL/TRIO, N-terminal domain||CRAL-TRIO lipid binding domain||Cellular retinaldehyde binding/alpha-tocopherol transport
BGIBMGA010699	3075.04	13502.3	-2.1345	0.227746	2.36e-21	Bile acid:sodium symporter||Bile acid:sodium symporter/arsenical resistance protein Acr3
BGIBMGA000837	129.293	569.33	-2.1386	0.2271	0.0042848	Carboxylesterase type B, active site||Alpha/Beta hydrolase fold||Carboxylesterase, type B
BGIBMGA011153	8.0892	35.9602	-2.1523	0.224954	0.0074345	CD36 family
BGIBMGA013565	28.7471	128.515	-2.1604	0.223694	2.47e-06	Terpenoid cyclases/protein prenyltransferase alpha-alpha toroid||Alpha-2-macroglobulin, N-terminal 2||Alpha-2-macroglobulin||Alpha-2-macroglobulin, N-terminal||Immunoglobulin-like fold
BGIBMGA011484	46.9166	210.405	-2.165	0.222982	8.03e-07	Periplasmic binding protein-like I||Solute-binding protein family 3/N-terminal domain of MltF||Ionotropic glutamate receptor||Ionotropic glutamate receptor, L-glutamate and glycine-binding domain||Receptor, ligand binding region||Ionotropic glutamate receptor, metazoa
BGIBMGA004168	9.62122	43.1981	-2.1667	0.22272	0.0028331	Crustacean neurohormone, conserved site||Arthropod neurohormone||Arthropod neurohormone/Alpha-latrotoxin associated low molecular weight protein
BGIBMGA004276	1945.97	8796.13	-2.1764	0.221227	1.65e-06	Phosphoenolpyruvate carboxykinase, N-terminal||Phosphoenolpyruvate carboxykinase, GTP-utilising, conserved site||Phosphoenolpyruvate carboxykinase, GTP-utilising||Phosphoenolpyruvate carboxykinase, GTP-utilising, N-terminal||Phosphoenolpyruvate carboxykinase, GTP-utilising, C-terminal||Phosphoenolpyruvate carboxykinase, C-terminal
BGIBMGA003411	42.4788	192.283	-2.1784	0.220921	5.63e-10	-//-
BGIBMGA011307	738.086	3384.44	-2.1971	0.218076	3.36e-20	-//-
Novel00779	114.821	526.534	-2.1971	0.218076	2.98e-17	UDP-glycosyltransferase UGT50A1 precursor [Bombyx mori]>gi|363896208|gb|AEW43188.1| UDP-glycosyltransferase UGT50A1 [Bombyx mori]
BGIBMGA006534	1718.54	7916.27	-2.2036	0.217095	2.23e-07	Serine proteases, trypsin family, serine active site||Peptidase S1, PA clan||Serine proteases, trypsin domain||Serine proteases, trypsin family, histidine active site
BGIBMGA005696	2104.05	9735.74	-2.2101	0.216119	3.1e-07	Glycosyl hydrolase family 32, N-terminal||Concanavalin A-like lectin/glucanase domain||Glycosyl hydrolase, five-bladed beta-propellor domain||Sucrose-6-phosphate hydrolase||Glycosyl hydrolase family 32, C-terminal||Glycoside hydrolase, family 32||Glycoside hydrolase, family 32, active site
BGIBMGA010698	1412.9	6617.96	-2.2277	0.213499	2.17e-10	-//-
BGIBMGA004562	23.4963	111.144	-2.2419	0.211408	1.93e-07	Sugar/inositol transporter||Major facilitator, sugar transporter-like||Major facilitator superfamily domain||Sugar transporter, conserved site
BGIBMGA007072	41.0453	196.676	-2.2605	0.2087	6.74e-06	Six-bladed beta-propeller, TolB-like||Major royal jelly protein/protein yellow
BGIBMGA012291	22.3059	107.698	-2.2715	0.207114	5.51e-07	-//-
BGIBMGA010185	12.0278	58.5265	-2.2827	0.205513	0.0011055	PAS fold-3||PAS domain
BGIBMGA010287	114.916	565.092	-2.2979	0.203359	3.72e-09	UDP-glucuronosyl/UDP-glucosyltransferase
BGIBMGA014298	44965.9	221419	-2.2999	0.203077	4.53e-07	Haemolymph juvenile hormone binding
BGIBMGA008165	26.3904	131.341	-2.3152	0.200935	5.24e-05	Lepidopteran low molecular weight lipoprotein
BGIBMGA007590	16.9312	84.3274	-2.3163	0.200782	3.81e-06	Immunoglobulin E-set||Immunoglobulin-like fold||Actinin-type actin-binding domain, conserved site||Calponin homology domain||Filamin/ABP280 repeat-like||Filamin/ABP280 repeat
BGIBMGA000450	47.5834	237.46	-2.3192	0.200379	0.00013394	Zinc finger, NHR/GATA-type||Zinc finger, GATA-type
Novel00218	169.175	848.021	-2.3256	0.199492	8.17e-15	carboxylesterase CarE-11 precursor [Bombyx mori]>gi|170284254|gb|ACB12415.1| carboxylesterase CarE-11 [Bombyx mori]
BGIBMGA005607	26.545	133.174	-2.3268	0.199326	0.0065372	-//-
BGIBMGA006394	4.88389	24.514	-2.3275	0.199229	0.020246	Homeobox protein, antennapedia type, conserved site
BGIBMGA011308	3155.77	15946.7	-2.3372	0.197894	1.67e-12	Acyl-CoA dehydrogenase/oxidase, N-terminal and middle domain||Acyl-CoA dehydrogenase/oxidase, N-terminal||Acyl-CoA oxidase/dehydrogenase, central domain||Acyl-CoA dehydrogenase, conserved site||Acyl-CoA dehydrogenase/oxidase C-terminal
BGIBMGA013375	12.5243	63.3324	-2.3382	0.197757	4.91e-05	Vinculin/alpha-catenin||Vinculin
BGIBMGA006991	14.5431	73.6781	-2.3409	0.197387	2.43e-05	-//-
BGIBMGA003944	158.903	813.213	-2.3555	0.1954	0.0020499	Cytochrome P450, E-class, group I||Cytochrome P450, conserved site||Cytochrome P450
BGIBMGA008091	5.00633	25.6541	-2.3574	0.195143	0.017108	-//-
BGIBMGA005606	14.8536	76.1635	-2.3583	0.195021	6.18e-06	D-galactoside/L-rhamnose binding SUEL lectin domain
BGIBMGA011893	16.2377	83.6095	-2.3643	0.194211	3.09e-06	Alpha/Beta hydrolase fold||Carboxylesterase, type B
BGIBMGA008057	9.12174	46.9929	-2.3651	0.194104	0.0012734	Peptidase M1, alanine aminopeptidase/leukotriene A4 hydrolase||Peptidase M1, membrane alanine aminopeptidase, N-terminal
Novel00589	33.7766	175.116	-2.3742	0.192883	4.85e-06	PREDICTED: uncharacterized protein LOC101741178 isoform X2 [Bombyx mori]
BGIBMGA013957	8.13213	42.251	-2.3773	0.192469	0.0012644	EGF-like, conserved site||SEA domain||DOMON domain||EGF-like domain
BGIBMGA003971	6.59283	34.3043	-2.3794	0.192189	0.0032905	Transglutaminase-like
BGIBMGA013005	9.14407	48.0057	-2.3923	0.190478	0.00048456	Glucose-methanol-choline oxidoreductase, C-terminal||FAD/NAD(P)-binding domain||Glucose-methanol-choline oxidoreductase||Glucose-methanol-choline oxidoreductase, N-terminal
BGIBMGA013756	46312.3	244948	-2.403	0.189071	5.97e-07	Glycoside hydrolase/deacetylase, beta/alpha-barrel||NodB homology domain
BGIBMGA009551	37.9759	202.031	-2.4114	0.187973	3.59e-11	Peptidase S1, PA clan||Peptidase S1A, chymotrypsin family||Serine proteases, trypsin domain
BGIBMGA003448	16.2197	86.539	-2.4156	0.187427	0.00024261	Immunoglobulin subtype||Immunoglobulin-like fold||Immunoglobulin subtype 2||Immunoglobulin I-set||Immunoglobulin-like domain
BGIBMGA007391	429.376	2304.56	-2.4242	0.186313	0.026041	Aminotransferase, class I/classII||Pyridoxal phosphate-dependent transferase||Pyridoxal phosphate-dependent transferase, subdomain 2||Pyridoxal phosphate-dependent transferase, major region, subdomain 1
Novel00907	8.04769	43.2902	-2.4274	0.1859	0.037134	hypothetical protein KGM_09270 [Danaus plexippus]
BGIBMGA001469	13.1599	71.3337	-2.4384	0.184488	8.97e-06	Insect odorant-binding protein A10/Ejaculatory bulb-specific protein 3
BGIBMGA002395	4.37806	23.8429	-2.4452	0.183621	0.016788	Cystine-knot cytokine
BGIBMGA011424	24.7215	134.911	-2.4482	0.183239	2.08e-09	Transferrin-like domain||Transferrin||Transferrin family, iron binding site
BGIBMGA003273	14.4465	79.1016	-2.453	0.182631	2.09e-06	Chitin binding domain
BGIBMGA001204	22.5517	123.532	-2.4536	0.182555	0.00042861	Zinc finger, LIM-type
BGIBMGA012343	18.9145	104.019	-2.4593	0.181835	7.3e-08	Protein-tyrosine phosphatase, active site||Tyrosine specific protein phosphatases domain||PTP type protein phosphatase||Protein-tyrosine phosphatase, catalytic||Protein-tyrosine phosphatase-like
BGIBMGA011149	4.06172	22.4144	-2.4643	0.181206	0.020088	Male sterility, NAD-binding||Fatty acyl-CoA reductase, C-terminal||NAD(P)-binding domain||Fatty acyl-CoA reductase
BGIBMGA000449	178.865	990.548	-2.4694	0.180566	0.00042954	-//-
BGIBMGA012086	5.47572	30.4716	-2.4763	0.179705	0.033625	Adenylyl cyclase class-4/guanylyl cyclase, conserved site||Adenylyl cyclase class-3/4/guanylyl cyclase||Nucleotide cyclase
BGIBMGA000674	8.50838	48.1232	-2.4998	0.176801	0.00017378	Epithelial sodium channel
BGIBMGA005254	48.8469	276.839	-2.5027	0.176446	4.63e-12	POU domain||Homeobox domain||Homeobox domain-like
BGIBMGA002624	15.7531	90.0265	-2.5147	0.174985	2.88e-07	Domain of unknown function DUF4773
BGIBMGA003341	788.461	4612.1	-2.5483	0.170956	1.9e-34	Zinc finger, RING/FYVE/PHD-type||Zinc finger C2H2-type
BGIBMGA002526	48.6749	285.584	-2.5527	0.170436	3.81e-09	Peptidase M2, peptidyl-dipeptidase A
BGIBMGA004000	6.07831	35.8109	-2.5587	0.169728	0.0013554	Aldolase-type TIM barrel||Glycoside hydrolase superfamily||Glycoside hydrolase family 27/36, conserved site||Alpha galactosidase A, C-terminal beta-sandwich domain||Glycoside hydrolase, family 27
BGIBMGA009299	4.36301	25.7731	-2.5625	0.169282	0.00788	Haem NO binding associated||Heme-NO binding||NO signalling/Golgi transport ligand-binding domain
BGIBMGA013829	5.02137	29.6824	-2.5635	0.169165	0.0041727	UDP-glucuronosyl/UDP-glucosyltransferase||UDP-glycosyltransferase family, conserved site
BGIBMGA008872	185.127	1098.7	-2.5692	0.168498	0.024107	Major facilitator superfamily||Major facilitator superfamily domain
BGIBMGA000451	151.133	901.091	-2.5759	0.167717	2.72e-05	-//-
BGIBMGA012791	21423.4	127908	-2.5778	0.167496	7.2e-05	Serine proteases, trypsin family, histidine active site||Serine proteases, trypsin domain||Peptidase S1A, chymotrypsin family||Peptidase S1, PA clan||Serine proteases, trypsin family, serine active site
BGIBMGA000582	22.944	137.549	-2.5838	0.166801	0.00029126	Major facilitator superfamily domain||Ion channel regulatory protein, UNC-93
BGIBMGA002615	8.21291	49.5473	-2.5928	0.165764	0.0022943	SATB, ubiquitin-like oligomerisation domain||Homeobox domain||Homeobox domain-like
BGIBMGA014242	177.114	1079.12	-2.6071	0.164129	5.76e-08	Major facilitator superfamily||Cyclic nucleotide-regulated ion channel, N-terminal domain||Major facilitator superfamily domain
BGIBMGA008381	26.8205	164.686	-2.6183	0.16286	4.43e-06	UDP-glucuronosyl/UDP-glucosyltransferase
BGIBMGA001237	501.68	3086.41	-2.6211	0.162544	0.00015846	Aminotransferase, class IV, conserved site||Branched-chain aminotransferase||Aminotransferase class IV||Branched-chain amino acid aminotransferase II
BGIBMGA005616	3.85925	23.9097	-2.6312	0.16141	0.013294	-//-
BGIBMGA011530	32.0079	199.68	-2.6412	0.160295	2.89e-10	Solute-binding protein family 3/N-terminal domain of MltF||Periplasmic binding protein-like I||Ionotropic glutamate receptor||Receptor, ligand binding region
BGIBMGA010978	36.5087	229.141	-2.6499	0.159331	0.016643	Thrombospondin type-1 (TSP1) repeat
BGIBMGA001288	14.709	92.5183	-2.653	0.158989	7.2e-07	-//-
BGIBMGA012861	4.7608	29.9643	-2.654	0.158879	0.028448	-
BGIBMGA005240	18340.3	115538	-2.6553	0.158736	1.16e-08	Alpha amylase||Alpha-amylase, C-terminal domain||Alpha-amylase/branching enzyme, C-terminal all beta||Glycosyl hydrolase, family 13, catalytic domain||Glycoside hydrolase superfamily
BGIBMGA007677	33.704	212.807	-2.6586	0.158373	4.86e-06	Chitin binding domain
BGIBMGA009828	18.4288	117.433	-2.6718	0.156931	0.0023547	Smoothelin
BGIBMGA007388	19.712	127.429	-2.6925	0.154695	2.72e-10	Immunoglobulin subtype 2||Immunoglobulin subtype||Immunoglobulin-like fold||Fibronectin type III||Immunoglobulin-like domain||Domain of unknown function DB
BGIBMGA000788	4390.6	28505	-2.6987	0.154032	5.09e-10	Ctr copper transporter
Novel00651	11.3473	73.9642	-2.7045	0.153414	0.0004248	PREDICTED: LOW QUALITY PROTEIN: aminopeptidase N-like, partial [Bombyx mori]
Novel01007	4.32008	28.2548	-2.7094	0.152894	0.0038273	PREDICTED: uncharacterized protein LOC101743304 [Bombyx mori]
BGIBMGA008958	24.4729	160.733	-2.7154	0.152259	2.99e-12	Kazal domain
BGIBMGA002956	4.60634	30.4938	-2.7268	0.151061	0.0021839	Leucine-rich repeat domain, L domain-like||Leucine-rich repeat, typical subtype||Leucine-rich repeat||PPM-type phosphatase domain
BGIBMGA009300	4.08753	27.2102	-2.7348	0.150225	0.0047209	Adenylyl cyclase class-4/guanylyl cyclase, conserved site||Haem NO binding associated||Adenylyl cyclase class-3/4/guanylyl cyclase||Nucleotide cyclase
BGIBMGA000388	44.3497	296.103	-2.7391	0.149778	2.23e-07	Insect cuticle protein||Chitin-binding type R&R consensus||Collagen triple helix repeat
BGIBMGA011649	7.05794	47.3901	-2.7473	0.148929	6.77e-05	Protein of unknown function DUF389
BGIBMGA007042	12.5724	85.2422	-2.7613	0.147491	0.018127	Haem peroxidase, animal type||Haem peroxidase
BGIBMGA003326	26707.6	181627	-2.7657	0.147042	1.41e-19	Haemolymph juvenile hormone binding
BGIBMGA012213	50.6753	346.994	-2.7756	0.146036	3.8e-08	Chitin-binding type R&R consensus||Insect cuticle protein
BGIBMGA000638	144.161	992.657	-2.7836	0.145229	4.91e-05	Homeobox KN domain||Iroquois-class homeodomain protein||Homeobox domain-like||Homeobox, conserved site||Homeobox domain
BGIBMGA004340	9.6225	66.8519	-2.7965	0.143936	9.65e-07	WAP-type 'four-disulfide core' domain
BGIBMGA004515	2120.68	14768.1	-2.7999	0.143597	1.67e-19	Alpha crystallin/Heat shock protein||Alpha crystallin/Hsp20 domain||HSP20-like chaperone||Small heat shock protein HSP20
BGIBMGA010546	5.35483	38.1353	-2.8322	0.140418	0.00027083	Peptidase S1A, chymotrypsin family||Serine proteases, trypsin family, histidine active site||Serine proteases, trypsin domain||Proteinase, regulatory CLIP domain||Serine proteases, trypsin family, serine active site||Peptidase S1, PA clan
BGIBMGA007678	3.85925	27.4988	-2.833	0.14034	0.0025269	Chitin binding domain
BGIBMGA005755	229.467	1635.71	-2.8336	0.140282	3.62e-36	Alpha crystallin/Heat shock protein||Alpha crystallin/Hsp20 domain||HSP20-like chaperone||Small heat shock protein HSP20
BGIBMGA003342	35.5553	256.462	-2.8506	0.138639	2.02e-18	Haemolymph juvenile hormone binding
BGIBMGA013860	506.463	3689.26	-2.8648	0.137281	2.13e-07	UDP-glucuronosyl/UDP-glucosyltransferase||UDP-glycosyltransferase family, conserved site
Novel00179	957.4	6979.69	-2.866	0.137166	1.55e-05	PREDICTED: lipopolysaccharide-induced tumor necrosis factor-alpha factor homolog [Bombyx mori]
BGIBMGA013604	6.24005	45.5488	-2.8678	0.136995	6.9e-05	RNA recognition motif domain||Cytoplasmic polyadenylation element-binding protein
BGIBMGA002549	12.4292	91.8946	-2.8862	0.135259	0.001344	Insect cuticle protein||Chitin-binding type R&R consensus
BGIBMGA008496	31.7322	236.523	-2.898	0.134158	6.79e-11	Coiled-coil domain-containing protein 142
BGIBMGA010554	117.439	878.494	-2.9031	0.133684	0.0051497	Immunoglobulin subtype 2||Immunoglobulin-like fold||Immunoglobulin subtype||Hemicentin-1/2||Immunoglobulin-like domain||Fibronectin type III||Immunoglobulin I-set
BGIBMGA009030	32.1757	241.83	-2.9099	0.133055	8.64e-11	Zinc finger, PHD-finger||Zinc finger, RING/FYVE/PHD-type||Zinc finger, PHD-type||Zinc finger, FYVE/PHD-type
BGIBMGA000637	57.2472	434.059	-2.9226	0.131889	1.73e-05	-//-
BGIBMGA003353	2.98339	22.799	-2.934	0.130851	0.0066621	Division abnormally delayed protein||Glypican
BGIBMGA005441	30.0331	232.706	-2.9539	0.129059	6.79e-18	-//-
BGIBMGA011145	1.89843	14.8755	-2.9701	0.127618	0.039289	Male sterility, NAD-binding||Fatty acyl-CoA reductase||NAD(P)-binding domain||Fatty acyl-CoA reductase, C-terminal
BGIBMGA013757	1262.9	9912.22	-2.9725	0.127406	1.12e-06	NodB homology domain||Glycoside hydrolase/deacetylase, beta/alpha-barrel
BGIBMGA012308	17.4727	138.775	-2.9896	0.125904	6.12e-13	-//-
BGIBMGA014470	5.27753	42.006	-2.9927	0.125634	0.0020668	Pectin lyase fold||SEA domain||EGF-like calcium-binding domain
BGIBMGA014187	1703.66	13662.3	-3.0035	0.124697	0.048657	Glycoside hydrolase superfamily||Glycoside hydrolase family 1
BGIBMGA013781	2.90529	23.4918	-3.0154	0.123673	0.0043633	Transcription activator MBF2
BGIBMGA010289	18.6091	151.071	-3.0211	0.123185	0.00010874	UDP-glycosyltransferase family, conserved site||UDP-glucuronosyl/UDP-glucosyltransferase
BGIBMGA006856	105.533	884.403	-3.067	0.119328	8.81e-31	Follistatin-like, N-terminal||Zona pellucida domain||Growth factor receptor cysteine-rich domain||EGF-like domain||EGF-like, conserved site||WAP-type 'four-disulfide core' domain||Cysteine-rich repeat||Zinc finger, NF-X1-type||EGF-like calcium-binding domain||EGF-type aspartate/asparagine hydroxylation site||EGF-like calcium-binding, conserved site
BGIBMGA000291	2.81944	23.7634	-3.0753	0.118643	0.0032463	ELO family
BGIBMGA003291	97.2473	824.067	-3.083	0.118012	1.68e-35	-//-
BGIBMGA014188	229.458	1957.25	-3.0925	0.117237	0.049787	Glycoside hydrolase family 1||Glycoside hydrolase superfamily
BGIBMGA004435	20.4911	176.036	-3.1028	0.116403	0.0077786	-//-
Novel01275	3.53863	30.5718	-3.1109	0.115751	0.00059485	PREDICTED: uncharacterized protein LOC101740090 [Bombyx mori]
BGIBMGA001511	16.2655	140.681	-3.1125	0.115623	6.41e-14	CRAL-TRIO lipid binding domain||Cellular retinaldehyde binding/alpha-tocopherol transport
BGIBMGA013746	39.4818	343.861	-3.1226	0.114816	2.65e-24	Peptidase S1A, chymotrypsin family||Serine proteases, trypsin family, histidine active site||Serine proteases, trypsin domain||Serine proteases, trypsin family, serine active site||Peptidase S1, PA clan
Novel01055	12.9135	113.823	-3.1398	0.113456	0.013294	-//-
BGIBMGA013163	18.164	161.761	-3.1547	0.11229	1.05e-15	Insect cuticle protein
[truncated: 173 more rows]

## Sheet: Table S3
Table S3 differential DNA methylation regions of silkworm midguts upon BmNPV infection
Chromosome	Start	End	Length	CG number	Mean methylation level of T	Mean methylation level of C	Difference methylation level	Area statistic	Gene ID	Region	Interpro Description
scaf43	670429	670521	93	13	0.374511	0.2145	0.16001	60.7625	BGIBMGA000098	exon
scaf43	443513	443602	90	7	0.0879729	0.266767	-0.178794	-32.838	BGIBMGA000119	exon	Porphobilinogen deaminase||Porphobilinogen deaminase, dipyrromethane cofactor binding site||Porphobilinogen deaminase, C-terminal||Porphobilinogen deaminase, N-terminal
scaf18	219234	219334	101	8	0.0288392	0.137992	-0.109153	-39.0379	BGIBMGA000366	exon	Cation-transporting P-type ATPase, N-terminal||P-type ATPase, A domain||P-type ATPase, phosphorylation site||P-type ATPase||P-type ATPase, transmembrane domain||P-type ATPase, subfamily V||P-type ATPase, cytoplasmic domain N||HAD-like domain
scaf8	5758118	5758205	88	11	0.0856738	0.0116367	0.0740371	47.8114	BGIBMGA000710	exon	Vesicle-associated membrane-protein-associated protein||PapD-like||Immunoglobulin-like fold||Vesicle-associated membrane protein-associated protein A||Major sperm protein (MSP) domain
scaf1	4040106	4040212	107	13	0.262741	0.141485	0.121256	51.8922	BGIBMGA001038	exon	WD40 repeat||Ubiquitin-associated domain||Anaphase-promoting complex subunit 4, WD40 domain||RecQ mediated genome instability protein, N-terminal||WD40 repeat, conserved site||UBA-like||Tudor domain||RecQ mediated genome instability protein, DUF1767||WD40-repeat-containing domain||G-protein beta WD-40 repeat||Survival motor neuron
scaf1	6515747	6515849	103	10	0.0212539	0.2081	-0.186846	-67.6738	BGIBMGA001155	exon
scaf1	8655921	8656029	109	9	0.121579	0.246779	-0.1252	-37.7768	BGIBMGA001191	exon	Bestrophin||Bestrophin/UPF0187
scaf1	15811509	15811612	104	11	0.426215	0.238094	0.188122	54.0374	BGIBMGA001303	exon	Oligosaccharyl transferase complex, subunit OST3/OST6||Thioredoxin-like fold
scaf139	254453	254618	166	14	0.215594	0.0692428	0.146352	65.552	BGIBMGA001310	exon	Oxoglutarate/iron-dependent dioxygenase||Peptidase M17, leucyl aminopeptidase, N-terminal||Peptidase M17, leucyl aminopeptidase, C-terminal||Peptidase M17, leucine aminopeptidase/peptidase B||Alpha-ketoglutarate-dependent dioxygenase AlkB-like||PDZ domain
scaf35	2288725	2288806	82	13	0.175463	0.0501969	0.125266	72.2516	BGIBMGA001786	exon	WD40 repeat, conserved site||WD40-repeat-containing domain||WD40 repeat
scaf23	4988776	4989235	460	19	0.092161	0.263778	-0.171617	-102.488	BGIBMGA001991	exon	Ribosomal protein L36e
scaf34	3485660	3485749	90	9	0.0364616	0.00231238	0.0341493	35.181	BGIBMGA002246	exon	Zinc finger, RING/FYVE/PHD-type||Zinc finger, PHD-type, conserved site||Zinc finger, FYVE/PHD-type||PWWP domain||AWS domain||Post-SET domain||Zinc finger, PHD-type||SET domain
scaf34	3486457	3486519	63	5	0.0721543	0.0119063	0.060248	21.2919	BGIBMGA002246	exon	Zinc finger, RING/FYVE/PHD-type||Zinc finger, PHD-type, conserved site||Zinc finger, FYVE/PHD-type||PWWP domain||AWS domain||Post-SET domain||Zinc finger, PHD-type||SET domain
scaf116	439495	439626	132	15	0.344904	0.194387	0.150517	67.1512	BGIBMGA002355	exon	Tetrahydrofolate dehydrogenase/cyclohydrolase, NAD(P)-binding domain||Tetrahydrofolate dehydrogenase/cyclohydrolase, catalytic domain||Tetrahydrofolate dehydrogenase/cyclohydrolase||Tetrahydrofolate dehydrogenase/cyclohydrolase, conserved site||NAD(P)-binding domain
scaf14	5382063	5382201	139	18	0.49099	0.287757	0.203233	85.0947	BGIBMGA002381	exon	Heat shock protein 70kD, C-terminal domain||Heat shock protein 70 family||Heat shock protein 70kD, peptide-binding domain||Heat shock protein 70, conserved site
scaf14	3908032	3908281	250	14	0.0799111	0.00383213	0.076079	63.0984	BGIBMGA002393	exon	Mitochondrial carrier domain||Mitochondrial carrier protein||Mitochondrial substrate/solute carrier||EF-hand domain pair||EF-hand domain||EF-Hand 1, calcium-binding site
scaf14	2679819	2679870	52	6	0.0785474	0.258249	-0.179702	-27.5932	BGIBMGA002502	exon	FY-rich, N-terminal||Extended PHD (ePHD) domain||Zinc finger, PHD-finger||Zinc finger, RING/FYVE/PHD-type||Zinc finger, RING-type||Zinc finger, FYVE/PHD-type||Zinc finger, PHD-type
scaf20	79750	79826	77	11	0.00689498	0.0819637	-0.0750687	-50.6441	BGIBMGA002649	exon	Armadillo-type fold||TATA-binding protein interacting (TIP20)||Armadillo-like helical
scaf20	5408119	5408212	94	14	0.425547	0.610033	-0.184485	-73.4172	BGIBMGA002730	exon	Short-chain dehydrogenase/reductase SDR||NAD(P)-binding domain
scaf30	1571984	1572052	69	9	0.000414549	0.0293104	-0.0288958	-33.9883	BGIBMGA002817	exon	ING family||Zinc finger, FYVE/PHD-type||Zinc finger, PHD-type||Zinc finger, PHD-finger||Zinc finger, PHD-type, conserved site||Zinc finger C2H2-type||Zinc finger, RING/FYVE/PHD-type
scaf9	5137261	5137357	97	7	0.571283	0.339398	0.231885	33.2106	BGIBMGA003497	exon	Chromo domain-like||Domain of unknown function DUF4208||P-loop containing nucleoside triphosphate hydrolase||Major facilitator superfamily domain||Chromo domain||Chromo domain, conserved site||Chromo/chromo shadow domain||Helicase, C-terminal||Helicase superfamily 1/2, ATP-binding domain||DNA/RNA helicase, ATP-dependent, DEAH-box type, conserved site||SNF2-related, N-terminal domain
scaf107	425277	425439	163	22	0.144787	0.416372	-0.271585	-212.743	BGIBMGA003833	exon	tRNA pseudouridylate synthase B, C-terminal||PUA domain||Pseudouridine synthase, catalytic domain||Pseudouridine synthase II, N-terminal||PUA-like domain||Dyskerin-like||Uncharacterised domain CHP00451||tRNA pseudouridine synthase B family
scaf36	3525061	3525158	98	25	0.0601745	0.134911	-0.0747367	-109.981	BGIBMGA003985	exon	ATPase, AAA-type, conserved site||P-loop containing nucleoside triphosphate hydrolase||Aspartate decarboxylase-like domain||CDC48 domain 2-like||CDC48, N-terminal subdomain||AAA+ ATPase domain||ATPase, AAA-type, core||AAA ATPase, CDC48 family||Vps4 oligomerisation, C-terminal||CDC48, domain 2
scaf36	2420274	2420383	110	14	0.123644	0.026085	0.0975586	69.8851	BGIBMGA004108	exon	FCP1-like phosphatase, phosphatase domain||FCP1-like phosphatase, C-terminal||FCP1 homology domain||Single hybrid motif||BRCT domain||HAD-like domain
scaf60	895640	895714	75	14	0.368284	0.159051	0.209232	83.6915	BGIBMGA004165	exon	Translation protein, beta-barrel domain||EF-G domain III/V-like||Ribosomal protein S5 domain 2-type fold, subgroup||Ribosomal protein S5 domain 2-type fold||Elongation factor EFG, domain V-like||P-loop containing nucleoside triphosphate hydrolase||Translation elongation factor EFTu-like, domain 2||Transcription factor, GTP-binding domain||Tr-type G domain, conserved site||Translation elongation f…
scaf60	1183187	1183287	101	15	0.193485	0.0805376	0.112948	67.7342	BGIBMGA004196	exon	Peptidase A22B, signal peptide peptidase||Presenilin/signal peptide peptidase
scaf60	1203724	1203824	101	9	0.0392523	0.131473	-0.0922203	-43.8637	BGIBMGA004197	exon	PiggyBac transposable element-derived protein
scaf37	2803562	2803635	74	19	0.00154454	0.0390453	-0.0375007	-81.3743	BGIBMGA004379	exon	Armadillo-like helical||Armadillo-type fold
scaf108	177281	177399	119	9	0.124977	0.0019201	0.123057	55.5096	BGIBMGA004695	exon	AT hook, DNA-binding motif
scaf46	815027	815128	102	7	0.190961	0.0438746	0.147086	35.4639	BGIBMGA004826	exon	DNA polymerase epsilon catalytic subunit
scaf46	14835	14903	69	5	0.101605	0.263148	-0.161543	-23.4341	BGIBMGA004836	exon	WD40-repeat-containing domain||WD40/YVTN repeat-like-containing domain||WD40 repeat
scaf65	914077	914253	177	21	0.0872064	0.0165445	0.0706618	94.9802	BGIBMGA004937	exon	SARAH domain||Scaffold protein salvador
scaf19	4557360	4557476	117	12	0.552553	0.325824	0.226729	62.804	BGIBMGA005317	exon	THO complex, subunit 5
scaf19	3409849	3409921	73	7	0.568297	0.717978	-0.149682	-25.6529	BGIBMGA005468	exon	CLU central domain||GSKIP domain||Clustered mitochondria protein||Tetratricopeptide-like helical domain||Winged helix-turn-helix DNA-binding domain||CLU domain||Clustered mitochondria protein, N-terminal||WD40/YVTN repeat-like-containing domain
scaf54	1153732	1153830	99	9	0.625436	0.776418	-0.150982	-36.3963	BGIBMGA005815	exon	Six-bladed beta-propeller, TolB-like||NHL repeat||NHL repeat, subgroup||Zinc finger, CCHC-type||Peptidylglycine alpha-hydroxylating monooxygenase/peptidyl-hydroxyglycine alpha-amidating lyase
scaf67	1392784	1392863	80	14	0.41314	0.609482	-0.196341	-66.7271	BGIBMGA005879	exon	BTB/POZ domain||SKP1/BTB/POZ domain
scaf5	2162929	2162999	71	7	0.162826	0.0412059	0.12162	34.6077	BGIBMGA006123	exon	RuvA domain 2-like
scaf10	4972403	4972555	153	19	0.136524	0.292323	-0.155798	-103.512	BGIBMGA006749	exon	Tr-type G domain, conserved site||Translation elongation factor EFTu-like, domain 2||Transcription factor, GTP-binding domain||Translation elongation factor EFTu/EF1A, bacterial/organelle||Elongation factor Tu, domain 2||P-loop containing nucleoside triphosphate hydrolase||Translation elongation factor EFTu/EF1A, C-terminal||Translation elongation factor EF1A/initiation factor IF2gamma, C-termina…
scaf44	2855677	2855731	55	9	0.603223	0.426489	0.176735	42.7521	BGIBMGA006964	exon	ABC transporter-like||AAA+ ATPase domain||ABC-transporter extension domain||ABC transporter, conserved site||P-loop containing nucleoside triphosphate hydrolase
scaf21	505893	506033	141	17	0.00047798	0.106783	-0.106305	-84.3805	BGIBMGA007049	exon	Nuclear pore complex protein||Nucleoporin FG repeat
scaf102	955174	955260	87	5	0.16174	0.015563	0.146177	24.2277	BGIBMGA007452	exon	WRB/Get1 family
scaf3	3142802	3142936	135	13	0.0215033	0.0948991	-0.0733958	-56.9584	BGIBMGA007840	exon	Zinc finger, PHD-type, conserved site||Zinc finger, PHD-finger||Zinc finger, RING/FYVE/PHD-type||Zinc finger, PHD-type||Zinc finger, FYVE/PHD-type
scaf121	27657	27750	94	15	0.0127284	0.0743774	-0.061649	-65.2289	BGIBMGA008226	exon	Translation initiation factor IF2/IF5, zinc-binding||Translation initiation factor IF2/IF5||Translation initiation factor IF2/IF5, N-terminal||Tesmin/TSO1-like CXC domain||Armadillo-type fold||W2 domain
scaf2	2348583	2348634	52	7	0.542358	0.360948	0.18141	30.9742	BGIBMGA008447	exon	TAP C-terminal (TAP-C) domain||Nuclear transport factor 2||Nuclear transport factor 2, eukaryote||RNA recognition motif domain||Nuclear RNA export factor||Leucine-rich repeat domain, L domain-like||NTF2-like domain||Nuclear RNA export factor Tap, RNA-binding domain||UBA-like
scaf17	4449235	4449362	128	18	0.151775	0.0480557	0.10372	94.0444	BGIBMGA009018	exon	DHS-like NAD/FAD-binding domain||Thiamine pyrophosphate enzyme, central domain||Thiamin diphosphate-binding fold||Thiamine pyrophosphate enzyme, C-terminal TPP-binding||Thiamine pyrophosphate enzyme, N-terminal TPP-binding domain
scaf38	1300971	1301045	75	15	0.0358116	0.000753309	0.0350583	70.8172	BGIBMGA009236	exon	Protein of unknown function DUF719
scaf27	4509258	4509353	96	20	0.521074	0.305022	0.216051	116.578	BGIBMGA009805	exon	Actin family||Actin-like protein 6A
scaf51	1266617	1266684	68	11	0.202881	0.344275	-0.141394	-41.4252	BGIBMGA009849	exon	RNA 3'-terminal phosphate cyclase type 2||RNA 3'-terminal phosphate cyclase-like, conserved site||RNA 3'-terminal phosphate cyclase, insert domain||RNA 3'-terminal phosphate cyclase||RNA 3'-terminal phosphate cyclase/enolpyruvate transferase, alpha/beta||RNA 3'-terminal phosphate cyclase domain
scaf51	2147576	2147654	79	11	0.0444831	0.00307431	0.0414088	47.9882	BGIBMGA009911	exon	Ubiquitin-activating enzyme, catalytic cysteine domain||Ubiquitin-activating enzyme E1, four-helix bundle||Ubiquitin-activating enzyme E1, C-terminal||Ubiquitin-activating enzyme E1, Cys active site||Ubiquitin-activating enzyme E1, conserved site||Ubiquitin-activating enzyme E1||Ubiquitin/SUMO-activating enzyme E1||THIF-type NAD/FAD binding fold||Ubiquitin-activating enzyme E1, FCCH domain
scaf84	961901	961968	68	14	0.0770746	0.000174635	0.0768999	78.8294	BGIBMGA010670	exon	WW domain||FF domain||Magnesium transporter NIPA
scaf61	1113836	1113945	110	4	0.780277	0.518052	0.262226	21.1159	BGIBMGA010864	exon	Nucleic acid-binding, OB-fold||Aspartyl/Asparaginyl-tRNA synthetase, class IIb||Aminoacyl-tRNA synthetase, class II (D/K/N)||Aminoacyl-tRNA synthetase, class II||Aspartate-tRNA ligase, type 1
scaf83	1464869	1464923	55	15	0.00676422	0.0441167	-0.0373524	-64.3351	BGIBMGA011005	exon	KAT8 regulatory NSL complex subunit 1||PEHE domain
scaf59	887965	888016	52	7	0.395636	0.235644	0.159992	29.6984	BGIBMGA011924	exon	SAPAP family
scaf59	1777422	1777707	286	14	0.256172	0.161966	0.0942061	13.4694	BGIBMGA011988	exon	snRNP70, RNA recognition motif||U1 small nuclear ribonucleoprotein of 70kDa N-terminal||RNA recognition motif domain
scaf75	175252	175338	87	4	0.610561	0.356162	0.254399	19.9896	BGIBMGA012182	exon	GroEL-like equatorial domain||Chaperonin TCP-1, conserved site||T-complex protein 1, eta subunit||Chaperone tailless complex polypeptide 1 (TCP-1)||GroEL-like apical domain||Chaperonin Cpn60/TCP-1 family
scaf77	1085053	1085103	51	9	0.0224427	0.0826315	-0.0601889	-32.4136	BGIBMGA012530	exon
scaf77	938489	938566	78	14	0.123244	0.0129634	0.110281	79.9646	BGIBMGA012536	exon	F-box domain
scaf4	644325	644452	128	20	0.202714	0.0643186	0.138396	107.893	BGIBMGA012935	exon	Clathrin, heavy chain, linker||Clathrin, heavy chain, linker, core motif||Clathrin, heavy chain||Clathrin, heavy chain/VPS, 7-fold repeat||Armadillo-type fold||Clathrin, heavy chain, propeller repeat||Clathrin, heavy chain, propeller, N-terminal||Tetratricopeptide-like helical domain
scaf101	953952	954006	55	7	0.044251	0.152282	-0.108031	-30.321	BGIBMGA013484	exon	SWIRM domain||SANT/Myb domain||Homeobox domain-like||SANT domain
scaf76	1259137	1259235	99	9	0.137077	0.0379239	0.0991533	36.1774	BGIBMGA014133	exon	RNA polymerase Rpb1, domain 5||RNA polymerase Rpb1, domain 4||RNA polymerase Rpb1, domain 3||RNA polymerase, N-terminal||RNA polymerase Rpb1, domain 1||Pollen allergen/Uncharacterized protein Os||RNA polymerase, alpha subunit||DNA-directed RNA pol I, largest subunit
scaf256	12000	12091	92	13	0.0728916	0.0110104	0.0618812	59.7322	BGIBMGA014220	exon	Protein kinase-like domain||Protein kinase, ATP binding site||Protein kinase domain||Serine/threonine-protein kinase, active site
scaf280	6544	6608	65	7	0.000242978	0.0310842	-0.0308412	-27.8611	BGIBMGA014476	exon	SET domain||CXC domain
scaf612	7254	7354	101	13	0.488283	0.675958	-0.187675	-60.8514	BGIBMGA014589	exon	Mitochondrial carrier domain||Mitochondrial substrate/solute carrier
scaf43	1775764	1775819	56	4	0.182166	0.34769	-0.165524	-18.0282	BGIBMGA000082	intron	Actin-related protein 2||Actin family||Actin/actin-like conserved site
scaf43	453459	453543	85	9	0.502675	0.701885	-0.19921	-40.5762	BGIBMGA000107	intron	Mitochondrial outer membrane translocase complex, subunit Tom20 domain||Protein import receptor MAS20||Protein import receptor MAS20, metazoan
scaf18	5540662	5540805	144	11	0.0806325	0.278388	-0.197755	-53.0613	BGIBMGA000222	intron	PQ-loop repeat||Lysosomal cystine transporter
scaf18	845327	845390	64	13	0.207312	0.104583	0.102729	63.3767	BGIBMGA000320	intron	Programmed cell death protein 2, C-terminal||Zinc finger, MYND-type
scaf18	219234	219334	101	8	0.0288392	0.137992	-0.109153	-39.0379	BGIBMGA000366	intron	Cation-transporting P-type ATPase, N-terminal||P-type ATPase, A domain||P-type ATPase, phosphorylation site||P-type ATPase||P-type ATPase, transmembrane domain||P-type ATPase, subfamily V||P-type ATPase, cytoplasmic domain N||HAD-like domain
scaf18	3802810	3802976	167	25	0.0506237	0.0057043	0.0449194	111.167	BGIBMGA000444	intron
scaf1	6515747	6515849	103	10	0.0212539	0.2081	-0.186846	-67.6738	BGIBMGA001155	intron
scaf1	8655921	8656029	109	9	0.121579	0.246779	-0.1252	-37.7768	BGIBMGA001191	intron	Bestrophin||Bestrophin/UPF0187
scaf139	254453	254618	166	14	0.215594	0.0692428	0.146352	65.552	BGIBMGA001310	intron	Oxoglutarate/iron-dependent dioxygenase||Peptidase M17, leucyl aminopeptidase, N-terminal||Peptidase M17, leucyl aminopeptidase, C-terminal||Peptidase M17, leucine aminopeptidase/peptidase B||Alpha-ketoglutarate-dependent dioxygenase AlkB-like||PDZ domain
scaf7	318937	319057	121	15	0.00865426	0.0832547	-0.0746004	-85.4348	BGIBMGA001475	intron	F-box domain||RNA recognition motif domain||Leucine-rich repeat domain, L domain-like||Leucine-rich repeat, cysteine-containing subtype
scaf7	8291870	8291962	93	9	0.0017304	0.0669654	-0.065235	-40.1705	BGIBMGA001602	intron	Zinc finger C2H2-type
scaf35	3508135	3508197	63	18	0.160685	0.311935	-0.15125	-95.8676	BGIBMGA001623	intron	Zinc finger C2H2-type
scaf35	1484284	1484364	81	11	0.158515	0.0509458	0.107569	48.5989	BGIBMGA001675	intron	Domain of unknown function DUF4780||Tudor domain||Staphylococcal nuclease (SNase-like), OB-fold/extended TUDOR domain||Zinc finger, MYND-type
scaf35	1486356	1486622	267	22	0.0629067	0.263679	-0.200772	-140.883	BGIBMGA001675	intron	Domain of unknown function DUF4780||Tudor domain||Staphylococcal nuclease (SNase-like), OB-fold/extended TUDOR domain||Zinc finger, MYND-type
scaf35	663859	664023	165	19	0.298632	0.131757	0.166875	96.1924	BGIBMGA001735	intron	Ataxin-2, C-terminal
scaf23	4988776	4989235	460	19	0.092161	0.263778	-0.171617	-102.488	BGIBMGA001991	intron	Ribosomal protein L36e
scaf337	16055	16105	51	10	0.137921	0.353817	-0.215896	-54.9785	BGIBMGA002350	intron	Protein kinase-like domain||Protein kinase, ATP binding site||Aurora kinase||Protein kinase domain||Aurora kinase B||Serine/threonine-protein kinase, active site
scaf116	14550	14670	121	14	0.0493616	0.184483	-0.135121	-69.8558	BGIBMGA002361	intron	WD40 repeat||WD40/YVTN repeat-like-containing domain||WD40-repeat-containing domain||WD40 repeat, conserved site||G-protein beta WD-40 repeat||Translation initiation factor, beta propellor-like domain
scaf14	3908032	3908281	250	14	0.0799111	0.00383213	0.076079	63.0984	BGIBMGA002393	intron	Mitochondrial carrier domain||Mitochondrial carrier protein||Mitochondrial substrate/solute carrier||EF-hand domain pair||EF-hand domain||EF-Hand 1, calcium-binding site
scaf20	3144529	3144630	102	10	0.0332708	0.190589	-0.157318	-57.8063	BGIBMGA002591	intron	Protein kinase-like domain||Protein kinase, ATP binding site||Protein kinase domain||Serine/threonine-protein kinase, active site
scaf20	3049900	3050020	121	32	0.354223	0.200614	0.153609	177.728	BGIBMGA002694	intron	Armadillo-like helical||Nucleoporin Nup188||Armadillo-type fold
scaf20	3076734	3076866	133	10	0.00278877	0.0845081	-0.0817194	-51.3112	BGIBMGA002695	intron	Double-stranded RNA-binding domain||Staufen, C-terminal
scaf30	1845463	1845645	183	36	0.118199	0.0403551	0.0778441	190.143	BGIBMGA002806	intron	Pseudouridine synthase I, TruA, C-terminal||Pseudouridine synthase I, TruA, alpha/beta domain||Pseudouridine synthase, catalytic domain||Pseudouridine synthase I, TruA
scaf42	2647323	2647422	100	9	0.15982	0.0358164	0.124003	45.1784	BGIBMGA003421	intron	G-protein beta WD-40 repeat||WD40 repeat, conserved site||WD40-repeat-containing domain||WD40/YVTN repeat-like-containing domain||WD40 repeat
scaf9	258173	258292	120	20	0.00176073	0.0549078	-0.0531471	-96.4098	BGIBMGA003602	intron	SR140, RNA recognition motif||RNA recognition motif domain||ENTH/VHS||mRNA splicing factor Cwf21 domain||SWAP/Surp||CID domain
scaf9	2781884	2781972	89	14	0.0729816	0.00707377	0.0659078	67.9917	BGIBMGA003652	intron	Lamin Tail Domain||Intermediate filament protein||Intermediate filament protein, conserved site
scaf107	425277	425439	163	22	0.144787	0.416372	-0.271585	-212.743	BGIBMGA003833	intron	tRNA pseudouridylate synthase B, C-terminal||PUA domain||Pseudouridine synthase, catalytic domain||Pseudouridine synthase II, N-terminal||PUA-like domain||Dyskerin-like||Uncharacterised domain CHP00451||tRNA pseudouridine synthase B family
scaf36	2409332	2409402	71	7	0.127541	0.034984	0.0925569	31.0922	BGIBMGA004014	intron	PH domain-like||Pleckstrin homology domain
scaf36	26629	26705	77	19	0.184483	0.101535	0.0829486	76.1475	BGIBMGA004058	intron	Transmembrane protein adipocyte-associated 1
scaf36	2420274	2420383	110	14	0.123644	0.026085	0.0975586	69.8851	BGIBMGA004108	intron	FCP1-like phosphatase, phosphatase domain||FCP1-like phosphatase, C-terminal||FCP1 homology domain||Single hybrid motif||BRCT domain||HAD-like domain
scaf60	368558	368647	90	15	0.329153	0.50172	-0.172567	-73.8329	BGIBMGA004175	intron	Eukaryotic translation initiation factor 3 subunit J||Eukaryotic translation initiation factor 3-like domain
scaf79	444373	444456	84	17	0.463724	0.324696	0.139028	69.9118	BGIBMGA004325	intron
scaf48	671332	671479	148	14	0.288346	0.144371	0.143975	63.7123	BGIBMGA004568	intron	RSBN1/Dpy-21
scaf135	353773	353850	78	17	0.34483	0.18992	0.15491	77.9838	BGIBMGA004666	intron	Small GTPase superfamily||P-loop containing nucleoside triphosphate hydrolase||Small GTP-binding protein domain
scaf108	177281	177399	119	9	0.124977	0.0019201	0.123057	55.5096	BGIBMGA004695	intron	AT hook, DNA-binding motif
scaf57	1591301	1591396	96	17	0.200219	0.0824779	0.117741	80.348	BGIBMGA004742	intron	WD40 repeat, conserved site||WD40-repeat-containing domain||WD40/YVTN repeat-like-containing domain||WD40 repeat
scaf46	832596	832675	80	11	0.0397525	0.000591175	0.0391613	44.2783	BGIBMGA004825	intron	DNA-directed DNA polymerase, family B, multifunctional domain||DNA-directed DNA polymerase, family B||DNA polymerase epsilon, catalytic subunit A, C-terminal||DNA polymerase, palm domain||DNA polymerase epsilon catalytic subunit||DNA-directed DNA polymerase, family B, exonuclease domain||Ribonuclease H-like domain
scaf65	1319874	1319945	72	7	0.0768498	0.184113	-0.107263	-27.0555	BGIBMGA004916	intron	Zinc finger, CCCH-type
scaf65	914077	914253	177	21	0.0872064	0.0165445	0.0706618	94.9802	BGIBMGA004937	intron	SARAH domain||Scaffold protein salvador
scaf65	891196	891293	98	20	0.347747	0.526828	-0.179081	-105.696	BGIBMGA004939	intron	Tetratricopeptide-like helical domain||HAT (Half-A-TPR) repeat
scaf65	847898	848014	117	7	0.324475	0.563389	-0.238914	-34.3305	BGIBMGA004940	intron	E3 ubiquitin-protein ligase synoviolin/Hrd1
scaf19	693610	693683	74	7	0.1999	0.0682542	0.131646	31.4134	BGIBMGA005412	intron	NUC153
scaf19	1163201	1163300	100	11	0.229361	0.382859	-0.153498	-47.9373	BGIBMGA005435	intron	Spindle assembly abnormal protein 6, N-terminal||Spindle assembly abnormal protein 6
scaf19	2221753	2221816	64	11	0.00566944	0.0582203	-0.0525509	-42.7286	BGIBMGA005449	intron	RAD50, zinc hook||P-loop containing nucleoside triphosphate hydrolase
scaf123	160252	160362	111	15	0.0436059	0.000244784	0.0433611	65.5407	BGIBMGA005731	intron	Armadillo-like helical||Armadillo||Juxtamembrane domain-associated catenin||Armadillo-type fold||Plakophilin/Delta catenin
scaf54	1885808	1885935	128	14	0.0388983	0.175957	-0.137059	-80.0841	BGIBMGA005752	intron	Peptidase S8/S53 domain||Peptidase S8A, tripeptidyl peptidase II||Peptidase S8, subtilisin, Ser-active site||Peptidase S8A, tripeptidyl peptidase II, arthropoda||Peptidase S8, subtilisin-related
scaf54	1167398	1167465	68	7	0.000268069	0.0541986	-0.0539305	-27.801	BGIBMGA005815	intron	Six-bladed beta-propeller, TolB-like||NHL repeat||NHL repeat, subgroup||Zinc finger, CCHC-type||Peptidylglycine alpha-hydroxylating monooxygenase/peptidyl-hydroxyglycine alpha-amidating lyase
scaf5	1755535	1755601	67	7	0.32124	0.469879	-0.148639	-28.8023	BGIBMGA006028	intron	Mediator of RNA polymerase II transcription subunit 15||Coactivator CBP, KIX domain
scaf5	1111818	1111869	52	7	0.00226631	0.10536	-0.103094	-33.507	BGIBMGA006045	intron	Small GTPase superfamily||Small GTP-binding protein domain||P-loop containing nucleoside triphosphate hydrolase
scaf10	4270684	4270783	100	12	0.42875	0.22235	0.2064	61.3588	BGIBMGA006738	intron	S-adenosyl-L-methionine-dependent methyltransferase||Methyltransferase small domain||DNA methylase, N-6 adenine-specific, conserved site
scaf253	12315	12486	172	26	0.305458	0.134775	0.170683	149.796	BGIBMGA006796	intron	RNA recognition motif domain||Zinc finger, RanBP2-type||TAF15/EWS/TLS family
scaf44	2854752	2854864	113	24	0.0835944	0.195319	-0.111725	-110.105	BGIBMGA006964	intron	ABC transporter-like||AAA+ ATPase domain||ABC-transporter extension domain||ABC transporter, conserved site||P-loop containing nucleoside triphosphate hydrolase
scaf66	1091788	1091848	61	11	0.0659267	0.000210435	0.0657163	49.5899	BGIBMGA007514	intron	Mss4-like||Peptide methionine sulfoxide reductase||Peptide methionine sulphoxide reductase MrsB
scaf3	8030665	8030751	87	7	0.0989154	0.00437683	0.0945386	32.885	BGIBMGA007646	intron	Serine/threonine-protein kinase, active site||Protein kinase domain||Protein kinase-like domain
scaf3	888253	888303	51	4	0.0811104	0.222812	-0.141701	-17.8237	BGIBMGA007790	intron	Tubulin||Tubulin, conserved site||Matrin/U1-C-like, C2H2-type zinc finger||Tubulin/FtsZ, GTPase domain||Alpha tubulin||Zinc finger C2H2-type
scaf3	6078533	6078634	102	19	0.0586546	0.147934	-0.0892792	-82.3903	BGIBMGA007908	intron	SAPK-interacting protein 1, Pleckstrin-homology domain||TORC2 component Sin1/Avo1||Sin1, middle CRIM domain||Sin1, N-terminal
scaf90	281479	281533	55	7	0.0640802	0.00729251	0.0567877	28.2041	BGIBMGA008688	intron	Cyclin, N-terminal||Cyclin-like
scaf115	383158	383247	90	11	0.128529	0.0299818	0.098547	49.1707	BGIBMGA008783	intron	Zinc finger, AD-type||Zinc finger C2H2-type||Homeobox domain-like
scaf17	3799328	3799486	159	4	0.470412	0.0953258	0.375087	25.8936	BGIBMGA008879	intron	ATPase, V1 complex, subunit H, C-terminal||Armadillo-type fold||ATPase, V1 complex, subunit H||Armadillo-like helical
scaf17	3703488	3703599	112	21	0.00041339	0.0217992	-0.0213859	-76.9486	BGIBMGA009007	intron	Seven cysteines, N-terminal||PKD/Chitinase domain||PKD domain||Immunoglobulin-like fold
scaf96	381092	381151	60	9	0.386415	0.199175	0.18724	41.873	BGIBMGA009138	intron	Peptidase M17, leucyl aminopeptidase, C-terminal||Peptidase M17, leucine aminopeptidase/peptidase B||Threonyl/alanyl tRNA synthetase, class II-like, putative editing domain
scaf182	59966	60031	66	7	0.765842	0.637386	0.128456	28.0751	BGIBMGA009190	intron	Exocyst complex component Sec3, C-terminal
scaf53	2399816	2399892	77	15	0.000441164	0.0424626	-0.0420215	-57.2286	BGIBMGA009380	intron	P-loop containing nucleoside triphosphate hydrolase||Septin||Septin-type guanine nucleotide-binding (G) domain
scaf27	1939151	1939260	110	12	0.275362	0.107285	0.168076	59.7855	BGIBMGA009758	intron	Lipoma HMGIC fusion partner-like protein
scaf51	939042	939162	121	21	0.461621	0.632605	-0.170984	-103.493	BGIBMGA009855	intron	PHF5-like
scaf15	3363318	3363369	52	11	0.0793543	0.0172658	0.0620885	43.5939	BGIBMGA010249	intron	SWIRM domain||Winged helix-turn-helix DNA-binding domain||SWI/SNF complex subunit SMARCC1||SANT/Myb domain||Homeobox domain-like||SMP-30/Gluconolactonase/LRE-like region||Six-bladed beta-propeller, TolB-like||Senescence marker protein-30 (SMP-30)||BRCT domain||SMARCC, SWIRM-associated domain||SANT domain||SMARCC, C-terminal||SMARCC, N-terminal
scaf109	490110	490183	74	11	0.0539218	0.00445644	0.0494654	44.1453	BGIBMGA010321	intron	Zinc finger, RING/FYVE/PHD-type||Zinc finger C2H2-type
scaf6	7429315	7429368	54	5	0.0537319	0.00481032	0.0489216	20.9344	BGIBMGA010372	intron	Armadillo-type fold||Zinc finger, CCHC-type||Concanavalin A-like lectin/glucanase domain||PH-BEACH domain||PH domain-like||Armadillo-like helical
scaf6	6041598	6041676	79	13	0.0567243	0.0109491	0.0457753	55.0599	BGIBMGA010559	intron	Acyltransferase ChoActase/COT/CPT
scaf25	2307223	2307300	78	13	0.426729	0.595842	-0.169113	-59.9775	BGIBMGA010804	intron	DNA-directed RNA polymerase I subunit RPA2, domain 4||RNA polymerase Rpb2, domain 3||DNA-directed RNA polymerase, subunit 2, domain 6||RNA polymerase, beta subunit, protrusion||RNA polymerase, beta subunit, conserved site||DNA-directed RNA polymerase, subunit 2||RNA polymerase Rpb2, domain 2
scaf83	1464869	1464923	55	15	0.00676422	0.0441167	-0.0373524	-64.3351	BGIBMGA011005	intron	KAT8 regulatory NSL complex subunit 1||PEHE domain
scaf12	2676630	2676732	103	33	0.000502888	0.0284603	-0.0279574	-141.093	BGIBMGA011258	intron	GPCR, family 3||Receptor, ligand binding region||GPCR, family 3, conserved site||Periplasmic binding protein-like I
scaf16	1198714	1198819	106	15	0.325967	0.456102	-0.130135	-55.6209	BGIBMGA011700	intron	Na+/H+ exchanger||Cation/H+ exchanger, CPA1 family||Na+/H+ exchanger, isoform 8||Cation/H+ exchanger
scaf16	965901	965998	98	14	0.126282	0.0259752	0.100306	66.5134	BGIBMGA011775	intron	tRNA intron endonuclease, catalytic domain-like
scaf16	2626810	2626937	128	15	0.0447493	0.160522	-0.115773	-82.7642	BGIBMGA011822	intron	GTP binding domain||P-loop containing nucleoside triphosphate hydrolase||Circularly permuted (CP)-type guanine nucleotide-binding (G) domain||BCNT-C domain||Nucleolar GTP-binding protein 2||GTP-binding protein, orthogonal bundle domain||Nucleolar GTP-binding protein 2, N-terminal domain
scaf59	1962821	1962934	114	17	0.422398	0.256019	0.16638	79.9143	BGIBMGA011899	intron	HIT-like domain||Histidine triad (HIT) protein
scaf59	1075492	1075603	112	13	0.000348074	0.0675115	-0.0671634	-56.8357	BGIBMGA011917	intron	TATA element modulatory factor 1 DNA binding||TATA element modulatory factor 1 TATA binding
scaf59	907047	907172	126	19	0.0533747	0.144268	-0.090893	-81.1535	BGIBMGA011974	intron	Colon cancer-associated Mic1-like||WD40-repeat-containing domain||Six-bladed beta-propeller, TolB-like
scaf59	1777422	1777707	286	14	0.256172	0.161966	0.0942061	13.4694	BGIBMGA011988	intron	snRNP70, RNA recognition motif||U1 small nuclear ribonucleoprotein of 70kDa N-terminal||RNA recognition motif domain
scaf75	229202	229261	60	7	0.0205487	0.124543	-0.103994	-36.9532	BGIBMGA012171	intron	PH domain-like||Pleckstrin homology domain||Calponin homology domain||Actinin-type actin-binding domain, conserved site||Spectrin/alpha-actinin||Spectrin repeat||SH3 domain||Pleckstrin homology domain, spectrin-type
scaf75	175252	175338	87	4	0.610561	0.356162	0.254399	19.9896	BGIBMGA012182	intron	GroEL-like equatorial domain||Chaperonin TCP-1, conserved site||T-complex protein 1, eta subunit||Chaperone tailless complex polypeptide 1 (TCP-1)||GroEL-like apical domain||Chaperonin Cpn60/TCP-1 family
scaf75	180536	180624	89	12	0.0949253	0.260286	-0.165361	-61.0763	BGIBMGA012182	intron	GroEL-like equatorial domain||Chaperonin TCP-1, conserved site||T-complex protein 1, eta subunit||Chaperone tailless complex polypeptide 1 (TCP-1)||GroEL-like apical domain||Chaperonin Cpn60/TCP-1 family
scaf75	587893	587943	51	9	0.12769	0.295201	-0.167511	-42.0203	BGIBMGA012189	intron	Winged helix-turn-helix DNA-binding domain||DEP domain||Dishevelled protein domain||Ubiquitin-related domain||Dishevelled-related protein||Dishevelled Dsh||Dishevelled family||DIX domain||PDZ domain
scaf82	1640329	1640403	75	14	0.793339	0.57522	0.218119	82.3915	BGIBMGA012366	intron	Arrestin-like, N-terminal||Arrestin C-terminal-like domain||Immunoglobulin E-set
scaf4	7728789	7728906	118	13	0.282217	0.469886	-0.187669	-57.9794	BGIBMGA013072	intron	Leucine-rich repeat, typical subtype||Leucine-rich repeat domain, L domain-like||Leucine rich repeat 4||B3/B4 tRNA-binding domain||Phenylalanyl-tRNA synthetase, B3/B4||Leucine-rich repeat
scaf39	1057439	1057493	55	11	0.366488	0.51792	-0.151432	-52.7437	BGIBMGA013222	intron	Nucleoporin Nup88
scaf71	666571	666625	55	9	0.143901	0.0664888	0.0774124	32.6056	BGIBMGA013305	intron	Golgi pH regulator, conserved domain||The Golgi pH regulator/GPCR-type G protein||Abscisic acid G-protein coupled receptor-like domain
scaf104	189406	189540	135	18	0.427848	0.165305	0.262542	124.849	BGIBMGA013712	intron
scaf62	1843053	1843122	70	17	0.000408399	0.0384677	-0.0380593	-74.6155	BGIBMGA013820	intron	Immunoglobulin E-set||Potassium channel, inwardly rectifying, Kir||Potassium channel, inwardly rectifying, Kir, cytoplasmic
scaf29	1043510	1043575	66	5	0.0365515	0.00424666	0.0323049	18.5999	BGIBMGA013922	intron
scaf29	3889449	3889543	95	18	0.529386	0.345722	0.183664	89.6215	BGIBMGA014008	intron	SMCs flexible hinge||Structural maintenance of chromosomes protein||P-loop containing nucleoside triphosphate hydrolase||RecF/RecN/SMC, N-terminal
scaf256	12000	12091	92	13	0.0728916	0.0110104	0.0618812	59.7322	BGIBMGA014220	intron	Protein kinase-like domain||Protein kinase, ATP binding site||Protein kinase domain||Serine/threonine-protein kinase, active site
scaf221	35975	36056	82	12	0.057597	0.185114	-0.127517	-56.6886	BGIBMGA014417	intron	Acyl-CoA dehydrogenase/oxidase, N-terminal and middle domain||Acyl-CoA dehydrogenase/oxidase, N-terminal||Acyl-CoA oxidase/dehydrogenase, central domain||Acyl-CoA dehydrogenase, conserved site
scaf280	6544	6608	65	7	0.000242978	0.0310842	-0.0308412	-27.8611	BGIBMGA014476	intron	SET domain||CXC domain
scaf612	7254	7354	101	13	0.488283	0.675958	-0.187675	-60.8514	BGIBMGA014589	intron	Mitochondrial carrier domain||Mitochondrial substrate/solute carrier
scaf139	254453	254618	166	14	0.215594	0.0692428	0.146352	65.552	BGIBMGA001321	promoter	Ubiquitin-binding domain
scaf7	4796629	4796722	94	8	0.0731909	0.000148805	0.0730421	37.9798	BGIBMGA001547	promoter	Dynein heavy chain, ATP-binding dynein motor region D5||Dynein heavy chain domain||Dynein heavy chain, coiled coil stalk||Dynein heavy chain
scaf35	168848	168899	52	5	0.228821	0.105994	0.122827	22.1353	BGIBMGA001720	promoter	Zinc finger C2H2-type
scaf35	3050251	3050414	164	27	0.155882	0.0869534	0.0689284	101.491	BGIBMGA001806	promoter	NUDIX hydrolase domain-like||NUDIX hydrolase domain||Cleavage/polyadenylation specificity factor subunit 5
scaf48	1481404	1481556	153	13	0.210333	0.0854259	0.124907	58.7056	BGIBMGA004555	promoter
scaf46	2831461	2831538	78	11	0.00405126	0.0788426	-0.0747913	-56.8157	BGIBMGA004878	promoter
scaf123	256933	257112	180	18	0.150716	0.0497953	0.10092	80.904	BGIBMGA005734	promoter
scaf5	904232	904322	91	14	0.409034	0.203421	0.205613	77.9701	BGIBMGA006057	promoter	Sodium/potassium-transporting ATPase subunit beta
scaf55	83578	83634	57	10	0.250487	0.0393386	0.211148	62.8521	BGIBMGA007379	promoter	Recq-mediated genome instability protein 1, C-terminal OB-fold domain||RecQ mediated genome instability protein, N-terminal
scaf132	575094	575246	153	44	0.0306122	0.000572244	0.0300399	199.29	BGIBMGA008657	promoter
scaf115	383158	383247	90	11	0.128529	0.0299818	0.098547	49.1707	BGIBMGA008754	promoter
scaf63	38172	38290	119	13	0.11892	0.259447	-0.140527	-58.76	BGIBMGA009084	promoter	PDZ domain
scaf51	939042	939162	121	21	0.461621	0.632605	-0.170984	-103.493	BGIBMGA009885	promoter	ATP-dependent RNA helicase DEAD-box, conserved site||Helicase superfamily 1/2, ATP-binding domain||DEAD/DEAH box helicase domain||Helicase, C-terminal||P-loop containing nucleoside triphosphate hydrolase||RNA helicase, DEAD-box type, Q motif
scaf59	2225570	2225684	115	14	0.0775524	0.225649	-0.148097	-77.0175	BGIBMGA011887	promoter	Dihydroorotate dehydrogenase domain||Dihydroorotate dehydrogenase, conserved site||Aldolase-type TIM barrel||Dihydroorotate dehydrogenase, class 2||Dihydroorotate dehydrogenase, class 1/ 2
scaf82	1640329	1640403	75	14	0.793339	0.57522	0.218119	82.3915	BGIBMGA012397	promoter	Serine/threonine-protein kinase Rio2||RIO2 kinase winged helix domain, N-terminal||RIO kinase||Protein kinase-like domain||Winged helix-turn-helix DNA-binding domain||RIO kinase, conserved site
scaf4	2780228	2780297	70	12	0.222029	0.453338	-0.231308	-76.6101	BGIBMGA012963	promoter	Ribonuclease III domain
scaf112	363155	363212	58	7	0.367456	0.207451	0.160005	27.1965	BGIBMGA013349	promoter	SH3 domain||Variant SH3 domain||CRK, C-terminal SH3 domain||SH2 domain
scaf76	1259137	1259235	99	9	0.137077	0.0379239	0.0991533	36.1774	BGIBMGA014106	promoter	SUZ-C domain||SUZ domain
scaf171	40107	40206	100	6	0.00948601	0.153622	-0.144136	-30.7197	BGIBMGA014397	promoter	START-like domain||START domain
scaf46	832596	832675	80	11	0.0397525	0.000591175	0.0391613	44.2783	Target=BM1:124-386;Class=SINE/tRNA-CR1	repeat
scaf35	1495527	1495652	126	13	0.156358	0.306263	-0.149905	-59.2064	Target=BM1:1-341;Class=SINE/tRNA-CR1	repeat
scaf90	281479	281533	55	7	0.0640802	0.00729251	0.0567877	28.2041	Target=BM1:1-436;Class=SINE/tRNA-CR1	repeat
scaf60	368558	368647	90	15	0.329153	0.50172	-0.172567	-73.8329	Target=BM1:1-443;Class=SINE/tRNA-CR1	repeat
scaf17	3703488	3703599	112	21	0.00041339	0.0217992	-0.0213859	-76.9486	Target=BM1:1-443;Class=SINE/tRNA-CR1	repeat
scaf30	1845463	1845645	183	36	0.118199	0.0403551	0.0778441	190.143	Target=BM1:1-445;Class=SINE/tRNA-CR1	repeat
scaf36	26629	26705	77	19	0.184483	0.101535	0.0829486	76.1475	Target=BM1:1-445;Class=SINE/tRNA-CR1	repeat
scaf116	14550	14670	121	14	0.0493616	0.184483	-0.135121	-69.8558	Target=BM1:147-421;Class=SINE/tRNA-CR1	repeat
scaf7	8291870	8291962	93	9	0.0017304	0.0669654	-0.065235	-40.1705	Target=BM1:176-282;Class=SINE/tRNA-CR1	repeat
scaf18	845327	845390	64	13	0.207312	0.104583	0.102729	63.3767	Target=BM1:18-444;Class=SINE/tRNA-CR1	repeat
scaf35	168848	168899	52	5	0.228821	0.105994	0.122827	22.1353	Target=BM1:195-415;Class=SINE/tRNA-CR1	repeat
scaf4	8215448	8215582	135	18	0.124222	0.0298375	0.0943846	84.885	Target=BM1:195-432;Class=SINE/tRNA-CR1	repeat
scaf135	353773	353850	78	17	0.34483	0.18992	0.15491	77.9838	Target=BM1:195-436;Class=SINE/tRNA-CR1	repeat
scaf115	383158	383247	90	11	0.128529	0.0299818	0.098547	49.1707	Target=BM1:195-436;Class=SINE/tRNA-CR1	repeat
scaf10	11474	11526	53	12	0.0372306	0.191514	-0.154284	-58.6151	Target=BM1:195-436;Class=SINE/tRNA-CR1	repeat
scaf104	189406	189540	135	18	0.427848	0.165305	0.262542	124.849	Target=BM1:195-442;Class=SINE/tRNA-CR1	repeat
scaf35	663859	664023	165	19	0.298632	0.131757	0.166875	96.1924	Target=BM1:195-443;Class=SINE/tRNA-CR1	repeat
scaf82	1640329	1640403	75	14	0.793339	0.57522	0.218119	82.3915	Target=BM1:195-445;Class=SINE/tRNA-CR1	repeat
scaf5	904232	904322	91	14	0.409034	0.203421	0.205613	77.9701	Target=BM1:196-377;Class=SINE/tRNA-CR1	repeat
scaf43	1775764	1775819	56	4	0.182166	0.34769	-0.165524	-18.0282	Target=BM1:196-443;Class=SINE/tRNA-CR1	repeat
scaf46	2831461	2831538	78	11	0.00405126	0.0788426	-0.0747913	-56.8157	Target=BM1:197-443;Class=SINE/tRNA-CR1	repeat
scaf35	1486356	1486622	267	22	0.0629067	0.263679	-0.200772	-140.883	Target=BM1:197-443;Class=SINE/tRNA-CR1	repeat
scaf59	907047	907172	126	19	0.0533747	0.144268	-0.090893	-81.1535	Target=BM1:197-445;Class=SINE/tRNA-CR1	repeat
scaf168	74829	74906	78	13	0.180923	0.0855955	0.095328	51.0173	Target=BM1:198-445;Class=SINE/tRNA-CR1	repeat
scaf36	2409332	2409402	71	7	0.127541	0.034984	0.0925569	31.0922	Target=BM1:223-280;Class=SINE/tRNA-CR1	repeat
scaf16	2626810	2626937	128	15	0.0447493	0.160522	-0.115773	-82.7642	Target=BM1:233-445;Class=SINE/tRNA-CR1	repeat
scaf18	3802810	3802976	167	25	0.0506237	0.0057043	0.0449194	111.167	Target=BM1:2-436;Class=SINE/tRNA-CR1	repeat
BABH01055662	409	491	83	13	0.210538	0.085571	0.124967	56.5347	Target=BM1:246-445;Class=SINE/tRNA-CR1	repeat
scaf35	1043590	1043728	139	18	0.189288	0.378477	-0.189189	-97.1976	Target=BM1:354-444;Class=SINE/tRNA-CR1	repeat
scaf75	180536	180624	89	12	0.0949253	0.260286	-0.165361	-61.0763	Target=BM1:5-199;Class=SINE/tRNA-CR1	repeat
scaf35	3050251	3050414	164	27	0.155882	0.0869534	0.0689284	101.491	Target=BM1:5-436;Class=SINE/tRNA-CR1	repeat
scaf25	2307223	2307300	78	13	0.426729	0.595842	-0.169113	-59.9775	Target=BM1:5-445;Class=SINE/tRNA-CR1	repeat
scaf2	7402242	7402334	93	11	0.185695	0.102348	0.0833477	42.8925	Target=BM1:59-438;Class=SINE/tRNA-CR1	repeat
scaf75	429062	429115	54	5	0.135282	0.319766	-0.184484	-23.0355	Target=BM1:87-254;Class=SINE/tRNA-CR1	repeat
scaf42	2647323	2647422	100	9	0.15982	0.0358164	0.124003	45.1784	Target=BM2A:118-294;Class=LINE/Jockey?	repeat
scaf5	1755535	1755601	67	7	0.32124	0.469879	-0.148639	-28.8023	Target=BM2A:149-318;Class=LINE/Jockey?	repeat
scaf88	311976	312032	57	5	0.000464084	0.0284487	-0.0279846	-20.7996	Target=BM2A:2-315;Class=LINE/Jockey?	repeat
scaf20	3049900	3050020	121	32	0.354223	0.200614	0.153609	177.728	Target=BM2A:35-318;Class=LINE/Jockey?	repeat
scaf19	2562353	2562451	99	25	0.00174939	0.0241375	-0.0223882	-105.3	Target=BM2A:61-271;Class=LINE/Jockey?	repeat
scaf253	12315	12486	172	26	0.305458	0.134775	0.170683	149.796	Target=BM2A:7-318;Class=LINE/Jockey?	repeat
scaf6	6041598	6041676	79	13	0.0567243	0.0109491	0.0457753	55.0599	Target=BMC1:4350-5084;Class=LINE/Jockey	repeat
scaf44	2854752	2854864	113	24	0.0835944	0.195319	-0.111725	-110.105	Target=BMC1:4673-5081;Class=LINE/Jockey	repeat
scaf18	5540662	5540805	144	11	0.0806325	0.278388	-0.197755	-53.0613	Target=BMMAR3:756-1307;Class=DNA/TcMar-Tc1	repeat
scaf59	1962821	1962934	114	17	0.422398	0.256019	0.16638	79.9143	Target=L1B_BM:1-939;Class=LINE/Jockey	repeat
scaf66	208615	208693	79	15	0.0554508	0.000601472	0.0548493	66.5137	Target=L1B_BM:52-939;Class=LINE/Jockey	repeat
scaf62	1843053	1843122	70	17	0.000408399	0.0384677	-0.0380593	-74.6155	Target=L1B_BM:604-939;Class=LINE/Jockey	repeat
scaf97	678002	678090	89	17	0.000665549	0.0943587	-0.0936932	-82.0679	Target=L1B_BM:738-939;Class=LINE/Jockey	repeat
scaf65	847898	848014	117	7	0.324475	0.563389	-0.238914	-34.3305	Target=LINE1_BM:5069-5148;Class=LINE/Jockey	repeat
scaf75	587893	587943	51	9	0.12769	0.295201	-0.167511	-42.0203	Target=Mariner-1_BM:1-312;Class=DNA/TcMar-Mariner	repeat
scaf19	1163201	1163300	100	11	0.229361	0.382859	-0.153498	-47.9373	Target=Mariner-6_BM:2-845;Class=DNA/TcMar-Mariner	repeat
scaf29	3889449	3889543	95	18	0.529386	0.345722	0.183664	89.6215	Target=Proto2-1_BM:719-1110;Class=LINE/Proto2	repeat
scaf16	965901	965998	98	14	0.126282	0.0259752	0.100306	66.5134	Target=R1-1_BM:2725-2928;Class=LINE/R1	repeat
BABH01060027	173	259	87	23	0.000309725	0.0246002	-0.0242905	-97.5651	Target=R1-5_BM:1658-2365;Class=LINE/R1	repeat
scaf2950	1516	1645	130	11	0.14008	0.00110541	0.138974	57.8311	Target=R1-5_BM:2924-3544;Class=LINE/R1	repeat
scaf1	7042256	7042362	107	14	0.000658819	0.122343	-0.121684	-63.4382	Target=R1-5_BM:4760-4950;Class=LINE/R1	repeat
scaf5	1111818	1111869	52	7	0.00226631	0.10536	-0.103094	-33.507	Target=Sake2_BM:2667-3192;Class=LINE/L2	repeat
scaf98	482941	483133	193	58	0.000618851	0.0259645	-0.0253457	-265.412	Target=Sake2_BM:416-750;Class=LINE/L2	repeat
scaf1	10142569	10142752	184	30	0.205115	0.366655	-0.16154	-172.931	Target=Sake2_BM:568-705;Class=LINE/L2	repeat
scaf47	625327	625426	100	13	0.0514801	0.0104377	0.0410424	49.5681	Target=ZENON_BM:2578-3016;Class=LINE/CR1	repeat
scaf4	7728789	7728906	118	13	0.282217	0.469886	-0.187669	-57.9794	Target=ZENON_BM:2816-3016;Class=LINE/CR1	repeat
scaf3	6078533	6078634	102	19	0.0586546	0.147934	-0.0892792	-82.3903	Target=ZENON_BM:2896-3016;Class=LINE/CR1	repeat
scaf54	1885808	1885935	128	14	0.0388983	0.175957	-0.137059	-80.0841	Target=ZENON_BM:2902-3014;Class=LINE/CR1	repeat
scaf71	666571	666625	55	9	0.143901	0.0664888	0.0774124	32.6056	Target=ZENON_BM:2903-3016;Class=LINE/CR1	repeat
scaf35	663859	664023	165	19	0.298632	0.131757	0.166875	96.1924	Target=ZENON_BM:2905-3000;Class=LINE/CR1	repeat

## Sheet: Table S4
			Table S4 the sequences of primers for qRT-PCR and BS-PCR
			Gene name		Primer sequences (5' to 3')
			ie-1	Forward	CGACTACAATTCCAACAGGT
				Reverse	ATTTCAAACGGCTTTACTTC
			lef-3	Forward	CGGAAGAGGTAGAACGGTCA
				Reverse	GTGCGAGGCTAAAGAAAACG
			BGIBMGA014008(qRT-PCR)	Forward	TGCTCAGGATACTGTTGGA
				Reverse	CTTGTGGGCTGGATATACTC
			BGIBMGA014008(BS-PCR) Nest-outer	Forward	TATTTTATGGGAGATGGTATTATAG
				Reverse	AATAATTATTAATTTAACAAAAAATTTAAC
			BGIBMGA014008(BS-PCR) Nest-inner	Forward	ATTGTTGGAGTTGGTTTTTATTTTG
				Reverse	AAAAACATCCTTATAAAATTCTATTTAATT
			socs2	Forward	GCAGTCACCATCAACATGCA
				Reverse	GCCAGCAAGAACTCTTCTG
			socs6	Forward	GTGACAGACCGTTGGCTAGG
				Reverse	GCACCGGCGAGTGTGGACAC
			stat	Forward	GAGCGTTATGGACGAGAAGC
				Reverse	CCTGGTTGCCGTGGACTATG
			BmSurvivin-1	Forward	GGAGACGACGGGTCGCCACTC
				Reverse	CGGCTCGTTGAAGTACGGCTC
			BmSurvivin-2	Forward	ACAAGAACAAGTGTAACGTGCG
				Reverse	CAGTGGACTCCCAGCCATCTAG
			iap1(BmNPV)	Forward	GTGTGCGAGTATTGTGAAG
				Reverse	GCGTTGATGGTAATGTTGT
			Bmiap2	Forward	CGGTCGATTCAGAACAATG
				Reverse	GCGTTGGTTGATGATATGC
			BmGAPDH	Forward	AATGTTGTTGCTGTTCCAGATGTAG
				Reverse	TTCCTCAGCAACCTCCGATG
